# Supplementary material for: Expansions and contractions in gene families of independently-evolved blood-feeding insects
Source: BMC Evol Biol. 2020 Jul 17;20:87. doi: 10.1186/s12862-020-01650-3 (PMC7367253; doi:10.1186/s12862-020-01650-3)
Supplement: Supplementary file 1 — Additional file 1. [file 12862_2020_1650_MOESM1_ESM.xlsx]

## Sheet: Table S1
Table S1. Genes in the family EOG090W0E1I differentialy expressed in VectorBase databse.
Reporter ID	Reporter Gene	Experiment Name	Statistical Test	Text Summary	MoreExpression	P-Value
Ag.2L.141.0_CDS_s_at	AGAP007158	Adult tissues (Baker et al. 2011)	ANOVA	Significant differential expression with highest expression in OrganismPart = carcass; Sex = female and lowest expression in OrganismPart = Malpighian tubules; Sex = female	Female	1,55E-15
Ag.2L.141.0_CDS_s_at	AGAP007159	Adult tissues (Baker et al. 2011)	ANOVA	Significant differential expression with highest expression in OrganismPart = carcass; Sex = female and lowest expression in OrganismPart = Malpighian tubules; Sex = female	Female	1,55E-15
Ag.2L.292.0_CDS_a_at	AGAP007162	Adult tissues (Baker et al. 2011)	ANOVA	Significant differential expression with highest expression in OrganismPart = head; Sex = female and lowest expression in OrganismPart = Malpighian tubules; Sex = male	Female	0
Ag.2L.447.0_CDS_s_at	AGAP005547	Adult tissues (Baker et al. 2011)	ANOVA	Significant differential expression with highest expression in OrganismPart = ovaries; Sex = female and lowest expression in OrganismPart = Malpighian tubules; Sex = male	Female	0
Ag.2L.447.0_CDS_s_at	AGAP005548	Adult tissues (Baker et al. 2011)	ANOVA	Significant differential expression with highest expression in OrganismPart = ovaries; Sex = female and lowest expression in OrganismPart = Malpighian tubules; Sex = male	Female	0
Ag.2L.532.0_CDS_at	AGAP007161	Adult tissues (Baker et al. 2011)	ANOVA	Significant differential expression with highest expression in OrganismPart = salivary gland; Sex = female and lowest expression in OrganismPart = testis; Sex = male	Female	0
AaegL5.1_AAEL013351-RA	AAEL013351	Aedes aegypti male vs female (Hall et al. 2015)	ANOVA	Significant differential expression with highest expression in Sex = female and lowest expression in Sex = male	Female	0,01400416321
CUST_15698_PI303427129	AAEL013344	Male vs. female (Dissanayake et al. 2010)	ANOVA	Significant differential expression with highest expression in Sex = female and lowest expression in Sex = male	Female	0,0003734132203
CUST_6562_PI303427129	AAEL013338	Male vs. female (Dissanayake et al. 2010)	ANOVA	Significant differential expression with highest expression in Sex = female and lowest expression in Sex = male	Female	0,0188223645
CUST_7385_PI303427129	AAEL013344	Male vs. female (Dissanayake et al. 2010)	ANOVA	Significant differential expression with highest expression in Sex = female and lowest expression in Sex = male	Female	0,01332752042
Ag.2L.447.0_CDS_s_at	AGAP005547	Male vs. female (Marinotti et al. 2006)	ANOVA	Significant differential expression with highest expression in Sex = female and lowest expression in Sex = male	Female	0,001061947417
Ag.2L.447.0_CDS_s_at	AGAP005548	Male vs. female (Marinotti et al. 2006)	ANOVA	Significant differential expression with highest expression in Sex = female and lowest expression in Sex = male	Female	0,001061947417
Ag.2L.141.0_CDS_s_at	AGAP007158	Male vs. female (Marinotti et al. 2006)	ANOVA	Significant differential expression with highest expression in Sex = female and lowest expression in Sex = male	Female	0,0007669602205
Ag.2L.141.0_CDS_s_at	AGAP007159	Male vs. female (Marinotti et al. 2006)	ANOVA	Significant differential expression with highest expression in Sex = female and lowest expression in Sex = male	Female	0,0007669602205
AgamP4.8_AGAP005548-RA	AGAP005548	Sex-biased expression in gambiae (Papa et al. 2017)	ANOVA	Significant differential expression with highest expression in OrganismPart = reproductive tissues; Sex = female and lowest expression in OrganismPart = carcass; Sex = male	Female	2,15E-05
AgamP4.8_AGAP005547-RA	AGAP005547	Sex-biased expression in gambiae (Papa et al. 2017)	ANOVA	Significant differential expression with highest expression in OrganismPart = reproductive tissues; Sex = female and lowest expression in OrganismPart = carcass; Sex = male	Female	0,0002046182145
Ag.2L.357.0_UTR_s_at	AGAP007160	Adult tissues (Baker et al. 2011)	ANOVA	Significant differential expression with highest expression in OrganismPart = carcass; Sex = male and lowest expression in OrganismPart = ovaries; Sex = female	Male	0
Ag.2L.357.0_CDS_s_at	AGAP007160	Adult tissues (Baker et al. 2011)	ANOVA	Significant differential expression with highest expression in OrganismPart = carcass; Sex = male and lowest expression in OrganismPart = testis; Sex = male	Male	0
NABOF96	AAEL013344	Female vs. male (Harker et al. 2007)	t-test	Significant 1.3-fold down-regulation with respect to Sex = female v male	Male	0,003114897972
NADVV37	AAEL010659	Female vs. male (Harker et al. 2007)	t-test	Significant 1.5-fold down-regulation with respect to Sex = female v male	Male	0,01529319978
AAEL013343-RAP00001	AAEL010659	Male vs female Aedes aegypti pupal heads (Tomchaney et al. 2014)	ANOVA	Significant differential expression with highest expression in Sex = male and lowest expression in Sex = female	Male	0,0004943794797
AAEL010659-RAP00439	AAEL010659	Male vs female Aedes aegypti pupal heads (Tomchaney et al. 2014)	ANOVA	Significant differential expression with highest expression in Sex = male and lowest expression in Sex = female	Male	0,0002287487708
AAEL010660-RAP00127	AAEL010660	Male vs female Aedes aegypti pupal heads (Tomchaney et al. 2014)	ANOVA	Significant differential expression with highest expression in Sex = male and lowest expression in Sex = female	Male	0,01034758049
AAEL013343-RAP00439	AAEL010659	Male vs female Aedes aegypti pupal heads (Tomchaney et al. 2014)	ANOVA	Significant differential expression with highest expression in Sex = male and lowest expression in Sex = female	Male	0,0008106260151
AAEL013341-RBP00034	AAEL013341	Male vs female Aedes aegypti pupal heads (Tomchaney et al. 2014)	ANOVA	Significant differential expression with highest expression in Sex = male and lowest expression in Sex = female	Male	0,001232766531
AAEL010659-RAP00001	AAEL010659	Male vs female Aedes aegypti pupal heads (Tomchaney et al. 2014)	ANOVA	Significant differential expression with highest expression in Sex = male and lowest expression in Sex = female	Male	0,0005748551367
AAEL013341-RAP00422	AAEL013341	Male vs female Aedes aegypti pupal heads (Tomchaney et al. 2014)	ANOVA	Significant differential expression with highest expression in Sex = male and lowest expression in Sex = female	Male	0,0003532527516
AAEL010660-RAP00483	AAEL010660	Male vs female Aedes aegypti pupal heads (Tomchaney et al. 2014)	ANOVA	Significant differential expression with highest expression in Sex = male and lowest expression in Sex = female	Male	0,01679603644
AAEL013341-RBP00356	AAEL013341	Male vs female Aedes aegypti pupal heads (Tomchaney et al. 2014)	ANOVA	Significant differential expression with highest expression in Sex = male and lowest expression in Sex = female	Male	0,0002108111213
CUST_4867_PI303427129	AAEL010659	Male vs. female (Dissanayake et al. 2010)	ANOVA	Significant differential expression with highest expression in Sex = male and lowest expression in Sex = female	Male	7,91E-05
CUST_1387_PI303427129	AAEL013341	Male vs. female (Dissanayake et al. 2010)	ANOVA	Significant differential expression with highest expression in Sex = male and lowest expression in Sex = female	Male	0,03221444965
CUST_2218_PI303427129	AAEL010659	Male vs. female (Dissanayake et al. 2010)	ANOVA	Significant differential expression with highest expression in Sex = male and lowest expression in Sex = female	Male	0,0002421255479
CUST_10141_PI303427129	AAEL013347	Male vs. female (Dissanayake et al. 2010)	ANOVA	Significant differential expression with highest expression in Sex = male and lowest expression in Sex = female	Male	0,006088050203
CUST_11082_PI303427129	AAEL013345	Male vs. female (Dissanayake et al. 2010)	ANOVA	Significant differential expression with highest expression in Sex = male and lowest expression in Sex = female	Male	0,03485701393
CUST_15579_PI303427129	AAEL013346	Male vs. female (Dissanayake et al. 2010)	ANOVA	Significant differential expression with highest expression in Sex = male and lowest expression in Sex = female	Male	0,02533420634
CUST_4869_PI303427129	AAEL010659	Male vs. female (Dissanayake et al. 2010)	ANOVA	Significant differential expression with highest expression in Sex = male and lowest expression in Sex = female	Male	8,65E-05
CUST_1386_PI303427129	AAEL013341	Male vs. female (Dissanayake et al. 2010)	ANOVA	Significant differential expression with highest expression in Sex = male and lowest expression in Sex = female	Male	0,003726773788
Ag.2L.357.0_UTR_s_at	AGAP007160	Male vs. female (Marinotti et al. 2006)	ANOVA	Significant differential expression with highest expression in Sex = male and lowest expression in Sex = female	Male	8,08E-06
Ag.2L.357.0_CDS_s_at	AGAP007160	Male vs. female (Marinotti et al. 2006)	ANOVA	Significant differential expression with highest expression in Sex = male and lowest expression in Sex = female	Male	1,66E-06
Ag.2L.532.0_CDS_at	AGAP007161	Male vs. female (Marinotti et al. 2006)	ANOVA	Significant differential expression with highest expression in Sex = male and lowest expression in Sex = female	Male	0,0007874747341
AgamP4.8_AGAP007160-RC	AGAP007160	Sex-biased expression in gambiae (Papa et al. 2017)	ANOVA	Significant differential expression with highest expression in OrganismPart = carcass; Sex = male and lowest expression in OrganismPart = reproductive tissues; Sex = female	Male	1,12E-07
AgamP4.8_AGAP007160-RA	AGAP007160	Sex-biased expression in gambiae (Papa et al. 2017)	ANOVA	Significant differential expression with highest expression in OrganismPart = carcass; Sex = male and lowest expression in OrganismPart = reproductive tissues; Sex = female	Male	2,97E-05
AgamP4.8_AGAP007160-RB	AGAP007160	Sex-biased expression in gambiae (Papa et al. 2017)	ANOVA	Significant differential expression with highest expression in OrganismPart = carcass; Sex = male and lowest expression in OrganismPart = reproductive tissues; Sex = female	Male	8,78E-08
AgamP4.8_AGAP007160-RD	AGAP007160	Sex-biased expression in gambiae (Papa et al. 2017)	ANOVA	Significant differential expression with highest expression in OrganismPart = carcass; Sex = male and lowest expression in OrganismPart = reproductive tissues; Sex = female	Male	0,0002106895687
AgamP4.8_AGAP007162-RB	AGAP007162	Sex-biased expression in gambiae (Papa et al. 2017)	ANOVA	Significant differential expression with highest expression in OrganismPart = reproductive tissues; Sex = male and lowest expression in OrganismPart = reproductive tissues; Sex = female	Male	3,05E-06
AgamP4.8_AGAP007161-RA	AGAP007161	Sex-biased expression in gambiae (Papa et al. 2017)	ANOVA	Significant differential expression with highest expression in OrganismPart = reproductive tissues; Sex = male and lowest expression in OrganismPart = reproductive tissues; Sex = female	Male	0,0003555471578
A_90_P043935	AGAP007161	Mated vs virgin spermatheca (Shaw et al. 2014)	t-test	Significant 2.6-fold up-regulation with respect to DevelopmentalStage = mated adult v virgin adult	Mated	0,04903252313
A_90_P043931	AGAP007161	Female lower reproductive tract post-mating time-series (Gabrieli et al. 2014)	ANOVA	Significant differential expression with highest expression in DevelopmentalStage = mated adult and lowest expression in DevelopmentalStage = virgin adult	Mated	0,0008456197574
A_90_P031309	AGAP007161	Female lower reproductive tract post-mating time-series (Gabrieli et al. 2014)	ANOVA	Significant differential expression with highest expression in DevelopmentalStage = mated adult and lowest expression in DevelopmentalStage = virgin adult	Mated	0,007317383355
A_90_P027223	AGAP007158	Female lower reproductive tract post-mating time-series (Gabrieli et al. 2014)	ANOVA	Significant differential expression with highest expression in DevelopmentalStage = mated adult and lowest expression in DevelopmentalStage = virgin adult	Mated	0,0002206822128
A_90_P027223	AGAP007159	Female lower reproductive tract post-mating time-series (Gabrieli et al. 2014)	ANOVA	Significant differential expression with highest expression in DevelopmentalStage = mated adult and lowest expression in DevelopmentalStage = virgin adult	Mated	0,0002206822128
A_90_P043934	AGAP007161	Female lower reproductive tract post-mating time-series (Gabrieli et al. 2014)	ANOVA	Significant differential expression with highest expression in DevelopmentalStage = mated adult and lowest expression in DevelopmentalStage = virgin adult	Mated	0,000966152022
A_90_P043933	AGAP007161	Female lower reproductive tract post-mating time-series (Gabrieli et al. 2014)	ANOVA	Significant differential expression with highest expression in DevelopmentalStage = mated adult and lowest expression in DevelopmentalStage = virgin adult	Mated	0,0008517997396
A_90_P132491	AGAP005548	Female lower reproductive tract post-mating time-series (Gabrieli et al. 2014)	ANOVA	Significant differential expression with highest expression in DevelopmentalStage = mated adult and lowest expression in DevelopmentalStage = virgin adult	Mated	0,03100960449
A_90_P006973	AGAP007161	Female lower reproductive tract post-mating time-series (Gabrieli et al. 2014)	ANOVA	Significant differential expression with highest expression in DevelopmentalStage = mated adult and lowest expression in DevelopmentalStage = virgin adult	Mated	0,001162308265
A_90_P043935	AGAP007161	Female lower reproductive tract post-mating time-series (Gabrieli et al. 2014)	ANOVA	Significant differential expression with highest expression in DevelopmentalStage = mated adult and lowest expression in DevelopmentalStage = virgin adult	Mated	0,0006623651473
A_90_P043931	AGAP007161	Female lower reproductive tract post-mating time-series (Gabrieli et al. 2014)	ANOVA	Significant differential expression with highest expression in DevelopmentalStage = mated adult; GrowthCondition = 3 hours post-mating and lowest expression in DevelopmentalStage = virgin adult; GrowthCondition = 24 hours post-mating	Mated	0,0162243255
A_90_P027223	AGAP007158	Female lower reproductive tract post-mating time-series (Gabrieli et al. 2014)	ANOVA	Significant differential expression with highest expression in DevelopmentalStage = mated adult; GrowthCondition = 3 hours post-mating and lowest expression in DevelopmentalStage = virgin adult; GrowthCondition = 24 hours post-mating	Mated	0,003054511241
A_90_P027223	AGAP007159	Female lower reproductive tract post-mating time-series (Gabrieli et al. 2014)	ANOVA	Significant differential expression with highest expression in DevelopmentalStage = mated adult; GrowthCondition = 3 hours post-mating and lowest expression in DevelopmentalStage = virgin adult; GrowthCondition = 24 hours post-mating	Mated	0,003054511241
A_90_P043934	AGAP007161	Female lower reproductive tract post-mating time-series (Gabrieli et al. 2014)	ANOVA	Significant differential expression with highest expression in DevelopmentalStage = mated adult; GrowthCondition = 3 hours post-mating and lowest expression in DevelopmentalStage = virgin adult; GrowthCondition = 24 hours post-mating	Mated	0,02652453055
A_90_P043933	AGAP007161	Female lower reproductive tract post-mating time-series (Gabrieli et al. 2014)	ANOVA	Significant differential expression with highest expression in DevelopmentalStage = mated adult; GrowthCondition = 3 hours post-mating and lowest expression in DevelopmentalStage = virgin adult; GrowthCondition = 3 hours post-mating	Mated	0,02249290168
A_90_P006973	AGAP007161	Female lower reproductive tract post-mating time-series (Gabrieli et al. 2014)	ANOVA	Significant differential expression with highest expression in DevelopmentalStage = mated adult; GrowthCondition = 3 hours post-mating and lowest expression in DevelopmentalStage = virgin adult; GrowthCondition = 3 hours post-mating	Mated	0,02976171558
A_90_P043935	AGAP007161	Female lower reproductive tract post-mating time-series (Gabrieli et al. 2014)	ANOVA	Significant differential expression with highest expression in DevelopmentalStage = mated adult; GrowthCondition = 3 hours post-mating and lowest expression in DevelopmentalStage = virgin adult; GrowthCondition = 3 hours post-mating	Mated	0,0240337311
A_90_P011286	AGAP007160	Female lower reproductive tract post-mating time-series (Gabrieli et al. 2014)	ANOVA	Significant differential expression with highest expression in DevelopmentalStage = virgin adult and lowest expression in DevelopmentalStage = mated adult	Virgin	0,0455018652
A_90_P011288	AGAP007160	Female lower reproductive tract post-mating time-series (Gabrieli et al. 2014)	ANOVA	Significant differential expression with highest expression in DevelopmentalStage = virgin adult and lowest expression in DevelopmentalStage = mated adult	Virgin	0,03986169186
A_90_P062894	AGAP007160	Female lower reproductive tract post-mating time-series (Gabrieli et al. 2014)	ANOVA	Significant differential expression with highest expression in DevelopmentalStage = virgin adult and lowest expression in DevelopmentalStage = mated adult	Virgin	0,03367148581
Ag.2L.141.0_CDS_s_at	AGAP007158	Mated females (Rogers et al. 2009)	ANOVA	Significant differential expression with highest expression in GrowthCondition = virgin 0h and lowest expression in GrowthCondition = mated 24h	Virgin	0,001866889591
Ag.2L.141.0_CDS_s_at	AGAP007159	Mated females (Rogers et al. 2009)	ANOVA	Significant differential expression with highest expression in GrowthCondition = virgin 0h and lowest expression in GrowthCondition = mated 24h	Virgin	0,001866889591
AgamP4.2_AGAP005548-RA	AGAP005548	Ivermectin-containing blood meals at different ages (Seaman et al. 2015)	ANOVA	Significant differential expression with highest expression in Age = 6 days; GrowthCondition = blood-fed twice; Compound = control and lowest expression in Age = 2 days; GrowthCondition = Non-blood-fed; Compound = control	Blood-feeding	0,01048393649
AgamP4.2_AGAP005547-RA	AGAP005547	Ivermectin-containing blood meals at different ages (Seaman et al. 2015)	ANOVA	Significant differential expression with highest expression in Age = 6 days; GrowthCondition = blood-fed twice; Compound = control and lowest expression in Age = 2 days; GrowthCondition = Non-blood-fed; Compound = control	Blood-feeding	0,003786819634
CUST_11062_PI303427129	AAEL013350	Blood meal time-series (Dissanayake et al. 2010)	Neighbour t-test	Significant 4.7-fold upward change between GrowthCondition = Non-blood-fed and GrowthCondition = blood-fed 3h	Blood-feeding	0,03032637715
CUST_15698_PI303427129	AAEL013344	Blood meal time-series (Dissanayake et al. 2010)	ANOVA	Significant differential expression with highest expression in GrowthCondition = blood_fed 72h and lowest expression in GrowthCondition = Non-blood-fed	Blood-feeding	3,63E-09
CUST_15844_PI303427129	AAEL013351	Blood meal time-series (Dissanayake et al. 2010)	ANOVA	Significant differential expression with highest expression in GrowthCondition = blood_fed 72h and lowest expression in GrowthCondition = Non-blood-fed	Blood-feeding	0,01607648888
Ag.2L.447.0_CDS_s_at	AGAP005547	Blood meal after 15 days (Marinotti et al. 2006)	ANOVA	Significant differential expression with highest expression in GrowthCondition = blood-fed 15d and lowest expression in GrowthCondition = Non-blood-fed 18d	Blood-feeding	0,0002684691468
Ag.2L.447.0_CDS_s_at	AGAP005548	Blood meal after 15 days (Marinotti et al. 2006)	ANOVA	Significant differential expression with highest expression in GrowthCondition = blood-fed 15d and lowest expression in GrowthCondition = Non-blood-fed 18d	Blood-feeding	0,0002684691468
Ag.2L.141.0_CDS_s_at	AGAP007158	Blood meal after 15 days (Marinotti et al. 2006)	ANOVA	Significant differential expression with highest expression in GrowthCondition = blood-fed 15d and lowest expression in GrowthCondition = Non-blood-fed 18d	Blood-feeding	0,001252555825
Ag.2L.141.0_CDS_s_at	AGAP007159	Blood meal after 15 days (Marinotti et al. 2006)	ANOVA	Significant differential expression with highest expression in GrowthCondition = blood-fed 15d and lowest expression in GrowthCondition = Non-blood-fed 18d	Blood-feeding	0,001252555825
AaegL5.1_AAEL013344-RB	AAEL013344	Blood fed vs. Sugar Fed (Bonizzoni et al. 2011)	ANOVA	Significant differential expression with highest expression in GrowthCondition = blood fed and lowest expression in GrowthCondition = sugar fed	Blood-feeding	0,01519891121
AaegL5.1_AAEL013338-RA	AAEL013338	Blood fed vs. Sugar Fed (Bonizzoni et al. 2011)	ANOVA	Significant differential expression with highest expression in GrowthCondition = blood fed and lowest expression in GrowthCondition = sugar fed	Blood-feeding	0,00213255628
Ag.2L.447.0_CDS_s_at	AGAP005547	Two consecutive blood meals (Marinotti et al. 2006)	Neighbour t-test	Significant 32.5-fold upward change between GrowthCondition = Non-blood-fed and GrowthCondition = blood-fed 24h	Blood-feeding	0,0001638195171
Ag.2L.447.0_CDS_s_at	AGAP005548	Two consecutive blood meals (Marinotti et al. 2006)	Neighbour t-test	Significant 32.5-fold upward change between GrowthCondition = Non-blood-fed and GrowthCondition = blood-fed 24h	Blood-feeding	0,0001638195171
Ag.2L.447.0_CDS_s_at	AGAP005547	Two consecutive blood meals (Marinotti et al. 2006)	ANOVA	Significant differential expression with highest expression in GrowthCondition = blood-fed twice and lowest expression in GrowthCondition = Non-blood-fed	Blood-feeding	3,05E-09
Ag.2L.447.0_CDS_s_at	AGAP005548	Two consecutive blood meals (Marinotti et al. 2006)	ANOVA	Significant differential expression with highest expression in GrowthCondition = blood-fed twice and lowest expression in GrowthCondition = Non-blood-fed	Blood-feeding	3,05E-09
AgamP4.3_AGAP005547-RA	AGAP005547	Transcript abundance after bloodmeal (Vannini et al. 2014)	ANOVA	Significant differential expression with highest expression in GrowthCondition = blood-fed and lowest expression in GrowthCondition = Non-blood-fed	Blood-feeding	0,03197206988
AgamP4.3_AGAP005548-RA	AGAP005548	Transcript abundance after bloodmeal (Vannini et al. 2014)	ANOVA	Significant differential expression with highest expression in GrowthCondition = blood-fed and lowest expression in GrowthCondition = Non-blood-fed	Blood-feeding	0,01281897311
Ag.2L.141.0_CDS_s_at	AGAP007158	Two consecutive blood meals (Marinotti et al. 2006)	Neighbour t-test	Significant 1.5-fold downward change between GrowthCondition = Non-blood-fed and GrowthCondition = blood-fed 24h	Non-blood-feeding	0,004414048943
Ag.2L.141.0_CDS_s_at	AGAP007159	Two consecutive blood meals (Marinotti et al. 2006)	Neighbour t-test	Significant 1.5-fold downward change between GrowthCondition = Non-blood-fed and GrowthCondition = blood-fed 24h	Non-blood-feeding	0,004414048943
Ag.2L.357.0_UTR_s_at	AGAP007160	Two consecutive blood meals (Marinotti et al. 2006)	Neighbour t-test	Significant 2.0-fold downward change between GrowthCondition = Non-blood-fed and GrowthCondition = blood-fed 24h	Non-blood-feeding	0,0009273356728
Ag.2L.357.0_CDS_s_at	AGAP007160	Two consecutive blood meals (Marinotti et al. 2006)	Neighbour t-test	Significant 2.0-fold downward change between GrowthCondition = Non-blood-fed and GrowthCondition = blood-fed 24h	Non-blood-feeding	0,001329671705
Ag.2L.532.0_CDS_at	AGAP007161	Two consecutive blood meals (Marinotti et al. 2006)	Neighbour t-test	Significant 2.3-fold downward change between GrowthCondition = Non-blood-fed and GrowthCondition = blood-fed 24h	Non-blood-feeding	0,003442062164
Ag.2L.292.0_CDS_a_at	AGAP007162	Two consecutive blood meals (Marinotti et al. 2006)	Neighbour t-test	Significant 3.4-fold downward change between GrowthCondition = Non-blood-fed and GrowthCondition = blood-fed 24h	Non-blood-feeding	2,53E-06
Ag.2L.292.0_CDS_a_at	AGAP007162	Two consecutive blood meals (Marinotti et al. 2006)	ANOVA	Significant differential expression with highest expression in GrowthCondition = Non-blood-fed and lowest expression in GrowthCondition = blood-fed twice	Non-blood-feeding	2,28E-07
Ag.2L.357.0_UTR_s_at	AGAP007160	Two consecutive blood meals (Marinotti et al. 2006)	ANOVA	Significant differential expression with highest expression in GrowthCondition = Non-blood-fed and lowest expression in GrowthCondition = blood-fed twice	Non-blood-feeding	1,36E-05
Ag.2L.141.0_CDS_s_at	AGAP007158	Two consecutive blood meals (Marinotti et al. 2006)	ANOVA	Significant differential expression with highest expression in GrowthCondition = Non-blood-fed and lowest expression in GrowthCondition = blood-fed twice	Non-blood-feeding	0,00118172798
Ag.2L.141.0_CDS_s_at	AGAP007159	Two consecutive blood meals (Marinotti et al. 2006)	ANOVA	Significant differential expression with highest expression in GrowthCondition = Non-blood-fed and lowest expression in GrowthCondition = blood-fed twice	Non-blood-feeding	0,00118172798
Ag.2L.357.0_CDS_s_at	AGAP007160	Two consecutive blood meals (Marinotti et al. 2006)	ANOVA	Significant differential expression with highest expression in GrowthCondition = Non-blood-fed and lowest expression in GrowthCondition = blood-fed twice	Non-blood-feeding	3,36E-05
Ag.2L.532.0_CDS_at	AGAP007161	Two consecutive blood meals (Marinotti et al. 2006)	ANOVA	Significant differential expression with highest expression in GrowthCondition = Non-blood-fed and lowest expression in GrowthCondition = blood-fed twice	Non-blood-feeding	1,08E-05
AaegL5.1_AAEL013345-RA	AAEL013345	Blood fed vs. Sugar Fed (Bonizzoni et al. 2011)	ANOVA	Significant differential expression with highest expression in GrowthCondition = sugar fed and lowest expression in GrowthCondition = blood fed	Non-blood-feeding	0,01389224761
AaegL5.1_AAEL013347-RA	AAEL013347	Blood fed vs. Sugar Fed (Bonizzoni et al. 2011)	ANOVA	Significant differential expression with highest expression in GrowthCondition = sugar fed and lowest expression in GrowthCondition = blood fed	Non-blood-feeding	0,02153266464
AaegL5.1_AAEL013349-RA	AAEL013349	Blood fed vs. Sugar Fed (Bonizzoni et al. 2011)	ANOVA	Significant differential expression with highest expression in GrowthCondition = sugar fed and lowest expression in GrowthCondition = blood fed	Non-blood-feeding	0,01779949276
AaegL5.1_AAEL013341-RB	AAEL013341	Blood fed vs. Sugar Fed (Bonizzoni et al. 2011)	ANOVA	Significant differential expression with highest expression in GrowthCondition = sugar fed and lowest expression in GrowthCondition = blood fed	Non-blood-feeding	0,003510222427
Ag.2L.292.0_CDS_a_at	AGAP007162	Blood meal after 15 days (Marinotti et al. 2006)	ANOVA	Significant differential expression with highest expression in GrowthCondition = Non-blood-fed 18d and lowest expression in GrowthCondition = blood-fed 15d	Non-blood-feeding	0,0005532962077
Ag.2L.357.0_UTR_s_at	AGAP007160	Blood meal after 15 days (Marinotti et al. 2006)	ANOVA	Significant differential expression with highest expression in GrowthCondition = Non-blood-fed 18d and lowest expression in GrowthCondition = blood-fed 15d	Non-blood-feeding	0,0007147578376
Ag.2L.357.0_CDS_s_at	AGAP007160	Blood meal after 15 days (Marinotti et al. 2006)	ANOVA	Significant differential expression with highest expression in GrowthCondition = Non-blood-fed 18d and lowest expression in GrowthCondition = blood-fed 15d	Non-blood-feeding	0,0003141430992
Ag.2L.532.0_CDS_at	AGAP007161	Blood meal after 15 days (Marinotti et al. 2006)	ANOVA	Significant differential expression with highest expression in GrowthCondition = Non-blood-fed 18d and lowest expression in GrowthCondition = blood-fed 15d	Non-blood-feeding	0,0060051854
Ag.2L.447.0_CDS_s_at	AGAP005547	Blood meal time series (Marinotti et al. 2006)	Neighbour t-test	Significant 1.5-fold downward change between GrowthCondition = Non-blood-fed and GrowthCondition = blood-fed 3h	Non-blood-feeding	0,02560043027
Ag.2L.447.0_CDS_s_at	AGAP005548	Blood meal time series (Marinotti et al. 2006)	Neighbour t-test	Significant 1.5-fold downward change between GrowthCondition = Non-blood-fed and GrowthCondition = blood-fed 3h	Non-blood-feeding	0,02560043027
Ag.2L.532.0_CDS_at	AGAP007161	Blood meal time series (Marinotti et al. 2006)	Neighbour t-test	Significant 1.5-fold downward change between GrowthCondition = Non-blood-fed and GrowthCondition = blood-fed 3h	Non-blood-feeding	0,002022753426
Ag.2L.141.0_CDS_s_at	AGAP007158	Blood meal time series (Marinotti et al. 2006)	Neighbour t-test	Significant 1.8-fold downward change between GrowthCondition = Non-blood-fed and GrowthCondition = blood-fed 3h	Non-blood-feeding	0,005063503146
Ag.2L.141.0_CDS_s_at	AGAP007159	Blood meal time series (Marinotti et al. 2006)	Neighbour t-test	Significant 1.8-fold downward change between GrowthCondition = Non-blood-fed and GrowthCondition = blood-fed 3h	Non-blood-feeding	0,005063503146
Ag.2L.292.0_CDS_a_at	AGAP007162	Blood meal time series (Marinotti et al. 2006)	Neighbour t-test	Significant 1.9-fold downward change between GrowthCondition = Non-blood-fed and GrowthCondition = blood-fed 3h	Non-blood-feeding	0,007396223257
Ag.2L.357.0_UTR_s_at	AGAP007160	Blood meal time series (Marinotti et al. 2006)	Neighbour t-test	Significant 16.1-fold downward change between GrowthCondition = Non-blood-fed and GrowthCondition = blood-fed 3h	Non-blood-feeding	5,26E-05
Ag.2L.357.0_CDS_s_at	AGAP007160	Blood meal time series (Marinotti et al. 2006)	Neighbour t-test	Significant 7.2-fold downward change between GrowthCondition = Non-blood-fed and GrowthCondition = blood-fed 3h	Non-blood-feeding	0,000619235094
Ag.2L.532.0_CDS_at	AGAP007161	Blood meal time series (Marinotti et al. 2006)	ANOVA	Significant differential expression with highest expression in GrowthCondition = Non-blood-fed and lowest expression in GrowthCondition = blood_fed 72h	Non-blood-feeding	7,19E-09
Ag.2L.292.0_CDS_a_at	AGAP007162	Blood meal time series (Marinotti et al. 2006)	ANOVA	Significant differential expression with highest expression in GrowthCondition = Non-blood-fed and lowest expression in GrowthCondition = blood-fed 24h	Non-blood-feeding	2,37E-10
Ag.2L.357.0_UTR_s_at	AGAP007160	Blood meal time series (Marinotti et al. 2006)	ANOVA	Significant differential expression with highest expression in GrowthCondition = Non-blood-fed and lowest expression in GrowthCondition = blood-fed 3h	Non-blood-feeding	8,13E-13
Ag.2L.357.0_CDS_s_at	AGAP007160	Blood meal time series (Marinotti et al. 2006)	ANOVA	Significant differential expression with highest expression in GrowthCondition = Non-blood-fed and lowest expression in GrowthCondition = blood-fed 3h	Non-blood-feeding	1,04E-11
CUST_4867_PI303427129	AAEL010659	Blood meal time-series (Dissanayake et al. 2010)	ANOVA	Significant differential expression with highest expression in GrowthCondition = Non-blood-fed and lowest expression in GrowthCondition = blood_fed 72h	Non-blood-feeding	0,008357418734
CUST_4869_PI303427129	AAEL010659	Blood meal time-series (Dissanayake et al. 2010)	ANOVA	Significant differential expression with highest expression in GrowthCondition = Non-blood-fed and lowest expression in GrowthCondition = blood_fed 72h	Non-blood-feeding	0,007666613421

## Sheet: Table S2
Table S2. Genes in the family EOG090W022L differentialy expressed in VectorBase databse.
Reporter ID	Reporter Gene	Experiment Name	Statistical Test	Text Summary	MoreExpression	P-Value
Ag.2L.1708.0_CDS_at	AGAP006724	Adult tissues (Baker et al. 2011)	ANOVA	Significant differential expression with highest expression in OrganismPart = Malpighian tubules; Sex = female and lowest expression in OrganismPart = carcass; Sex = male	Female	0
Ag.2L.1075.1_CDS_a_at	AGAP005758	Adult tissues (Baker et al. 2011)	ANOVA	Significant differential expression with highest expression in OrganismPart = salivary gland; Sex = female and lowest expression in OrganismPart = whole body; Sex = female	Female	4,95E-06
AaegL5.1_AAEL002378-RB	AAEL002378	Aedes aegypti male vs female (Hall et al. 2015)	ANOVA	Significant differential expression with highest expression in Sex = female and lowest expression in Sex = male	Female	0,02071244119
AAEL002391-RAP00240	AAEL002391	Male vs female Aedes aegypti pupal heads (Tomchaney et al. 2014)	ANOVA	Significant differential expression with highest expression in Sex = female and lowest expression in Sex = male	Female	0,0001229275465
AAEL002391-RAP01668	AAEL002391	Male vs female Aedes aegypti pupal heads (Tomchaney et al. 2014)	ANOVA	Significant differential expression with highest expression in Sex = female and lowest expression in Sex = male	Female	0,0001411863013
AAEL002391-RAP00842	AAEL002391	Male vs female Aedes aegypti pupal heads (Tomchaney et al. 2014)	ANOVA	Significant differential expression with highest expression in Sex = female and lowest expression in Sex = male	Female	0,0003412216993
AAEL011944-RAP00983	AAEL011944	Male vs female Aedes aegypti pupal heads (Tomchaney et al. 2014)	ANOVA	Significant differential expression with highest expression in Sex = female and lowest expression in Sex = male	Female	0,01184686401
AAEL011944-RAP00341	AAEL011944	Male vs female Aedes aegypti pupal heads (Tomchaney et al. 2014)	ANOVA	Significant differential expression with highest expression in Sex = female and lowest expression in Sex = male	Female	0,01550186742
AAEL011944-RAP01613	AAEL011944	Male vs female Aedes aegypti pupal heads (Tomchaney et al. 2014)	ANOVA	Significant differential expression with highest expression in Sex = female and lowest expression in Sex = male	Female	0,03369865087
CUST_1961_PI303427129	AAEL002378	Male vs. female (Dissanayake et al. 2010)	ANOVA	Significant differential expression with highest expression in Sex = female and lowest expression in Sex = male	Female	0,004183673615
Ag.2L.1708.0_CDS_at	AGAP006724	Male vs. female (Marinotti et al. 2006)	ANOVA	Significant differential expression with highest expression in Sex = female and lowest expression in Sex = male	Female	0,03817666155
AgamP4.8_AGAP005837-RA	AGAP005837	Sex-biased expression in gambiae (Papa et al. 2017)	ANOVA	Significant differential expression with highest expression in OrganismPart = carcass; Sex = female and lowest expression in OrganismPart = reproductive tissues; Sex = female	Female	0,0001482181719
AgamP4.8_AGAP005372-RA	AGAP005372	Sex-biased expression in gambiae (Papa et al. 2017)	ANOVA	Significant differential expression with highest expression in OrganismPart = carcass; Sex = female and lowest expression in OrganismPart = reproductive tissues; Sex = female	Female	0,0001614971605
AgamP4.8_AGAP005757-RA	AGAP005757	Sex-biased expression in gambiae (Papa et al. 2017)	ANOVA	Significant differential expression with highest expression in OrganismPart = carcass; Sex = female and lowest expression in OrganismPart = reproductive tissues; Sex = female	Female	0,02131965543
Ag.2L.1256.0_CDS_at	AGAP006727	Adult tissues (Baker et al. 2011)	ANOVA	Significant differential expression with highest expression in OrganismPart = midgut; Sex = male and lowest expression in OrganismPart = ovaries; Sex = female	Male	8,88E-16
Ag.2L.2492.0_CDS_a_at	AGAP005833	Adult tissues (Baker et al. 2011)	ANOVA	Significant differential expression with highest expression in OrganismPart = salivary gland; Sex = male and lowest expression in OrganismPart = midgut; Sex = female	Male	0,005974175328
Ag.2L.2110.1_CDS_a_at	AGAP006728	Adult tissues (Baker et al. 2011)	ANOVA	Significant differential expression with highest expression in OrganismPart = testis; Sex = male and lowest expression in OrganismPart = head; Sex = female	Male	0
AAEL002367-RAP01600	AAEL002367	Male vs female Aedes aegypti pupal heads (Tomchaney et al. 2014)	ANOVA	Significant differential expression with highest expression in Sex = male and lowest expression in Sex = female	Male	3,46E-05
AAEL002367-RAP01203	AAEL002367	Male vs female Aedes aegypti pupal heads (Tomchaney et al. 2014)	ANOVA	Significant differential expression with highest expression in Sex = male and lowest expression in Sex = female	Male	5,03E-05
AAEL002367-RAP00295	AAEL002367	Male vs female Aedes aegypti pupal heads (Tomchaney et al. 2014)	ANOVA	Significant differential expression with highest expression in Sex = male and lowest expression in Sex = female	Male	0,0002964499693
AAEL002385-RAP00255	AAEL017553	Male vs female Aedes aegypti pupal heads (Tomchaney et al. 2014)	ANOVA	Significant differential expression with highest expression in Sex = male and lowest expression in Sex = female	Male	0,0004061794773
AAEL005200-RAP00492	AAEL005200	Male vs female Aedes aegypti pupal heads (Tomchaney et al. 2014)	ANOVA	Significant differential expression with highest expression in Sex = male and lowest expression in Sex = female	Male	0,0004644759049
AAEL005200-RAP00847	AAEL005200	Male vs female Aedes aegypti pupal heads (Tomchaney et al. 2014)	ANOVA	Significant differential expression with highest expression in Sex = male and lowest expression in Sex = female	Male	0,0004814435877
AAEL005200-RAP01616	AAEL005200	Male vs female Aedes aegypti pupal heads (Tomchaney et al. 2014)	ANOVA	Significant differential expression with highest expression in Sex = male and lowest expression in Sex = female	Male	0,0006384999883
AAEL003196-RAP01324	AAEL003196	Male vs female Aedes aegypti pupal heads (Tomchaney et al. 2014)	ANOVA	Significant differential expression with highest expression in Sex = male and lowest expression in Sex = female	Male	0,001229665193
AAEL003196-RAP00468	AAEL003196	Male vs female Aedes aegypti pupal heads (Tomchaney et al. 2014)	ANOVA	Significant differential expression with highest expression in Sex = male and lowest expression in Sex = female	Male	0,00182649943
AAEL003195-RAP00735	AAEL003195	Male vs female Aedes aegypti pupal heads (Tomchaney et al. 2014)	ANOVA	Significant differential expression with highest expression in Sex = male and lowest expression in Sex = female	Male	0,004584734507
AAEL003181-RAP01148	AAEL003181	Male vs female Aedes aegypti pupal heads (Tomchaney et al. 2014)	ANOVA	Significant differential expression with highest expression in Sex = male and lowest expression in Sex = female	Male	0,004624229214
AAEL005123-RAP01389	AAEL005123	Male vs female Aedes aegypti pupal heads (Tomchaney et al. 2014)	ANOVA	Significant differential expression with highest expression in Sex = male and lowest expression in Sex = female	Male	0,004752864095
AAEL005182-RAP01290	AAEL005182	Male vs female Aedes aegypti pupal heads (Tomchaney et al. 2014)	ANOVA	Significant differential expression with highest expression in Sex = male and lowest expression in Sex = female	Male	0,007670677954
AAEL005182-RAP01558	AAEL005182	Male vs female Aedes aegypti pupal heads (Tomchaney et al. 2014)	ANOVA	Significant differential expression with highest expression in Sex = male and lowest expression in Sex = female	Male	0,007860131304
AAEL003201-RAP00192	AAEL003201	Male vs female Aedes aegypti pupal heads (Tomchaney et al. 2014)	ANOVA	Significant differential expression with highest expression in Sex = male and lowest expression in Sex = female	Male	0,008532411646
AAEL003198-RAP00905	AAEL003198	Male vs female Aedes aegypti pupal heads (Tomchaney et al. 2014)	ANOVA	Significant differential expression with highest expression in Sex = male and lowest expression in Sex = female	Male	0,009627664283
AAEL003196-RAP00858	AAEL003196	Male vs female Aedes aegypti pupal heads (Tomchaney et al. 2014)	ANOVA	Significant differential expression with highest expression in Sex = male and lowest expression in Sex = female	Male	0,009978510513
AAEL005123-RAP00798	AAEL005123	Male vs female Aedes aegypti pupal heads (Tomchaney et al. 2014)	ANOVA	Significant differential expression with highest expression in Sex = male and lowest expression in Sex = female	Male	0,01255933757
AAEL005182-RAP00837	AAEL005182	Male vs female Aedes aegypti pupal heads (Tomchaney et al. 2014)	ANOVA	Significant differential expression with highest expression in Sex = male and lowest expression in Sex = female	Male	0,01258443641
AAEL003181-RAP00241	AAEL003181	Male vs female Aedes aegypti pupal heads (Tomchaney et al. 2014)	ANOVA	Significant differential expression with highest expression in Sex = male and lowest expression in Sex = female	Male	0,01316183181
AAEL003187-RAP01246	AAEL003187	Male vs female Aedes aegypti pupal heads (Tomchaney et al. 2014)	ANOVA	Significant differential expression with highest expression in Sex = male and lowest expression in Sex = female	Male	0,01757174862
AAEL005123-RAP00385	AAEL005123	Male vs female Aedes aegypti pupal heads (Tomchaney et al. 2014)	ANOVA	Significant differential expression with highest expression in Sex = male and lowest expression in Sex = female	Male	0,01866017403
AAEL013543-RAP01219	AAEL005113	Male vs female Aedes aegypti pupal heads (Tomchaney et al. 2014)	ANOVA	Significant differential expression with highest expression in Sex = male and lowest expression in Sex = female	Male	0,03713959901
CUST_16177_PI303427129	AAEL012509	Male vs. female (Dissanayake et al. 2010)	ANOVA	Significant differential expression with highest expression in Sex = male and lowest expression in Sex = female	Male	0,002498076249
CUST_15705_PI303427129	AAEL004341	Male vs. female (Dissanayake et al. 2010)	ANOVA	Significant differential expression with highest expression in Sex = male and lowest expression in Sex = female	Male	0,003430249903
CUST_7210_PI303427129	AAEL005113	Male vs. female (Dissanayake et al. 2010)	ANOVA	Significant differential expression with highest expression in Sex = male and lowest expression in Sex = female	Male	0,01702965257
Ag.2L.2492.2_at	AGAP005837	Male vs. female (Marinotti et al. 2006)	ANOVA	Significant differential expression with highest expression in Sex = male and lowest expression in Sex = female	Male	0,0001844537804
Ag.2L.2110.1_CDS_a_at	AGAP006728	Male vs. female (Marinotti et al. 2006)	ANOVA	Significant differential expression with highest expression in Sex = male and lowest expression in Sex = female	Male	0,02107974713
Ag.2R.2470.0_CDS_at	AGAP001723	Male vs. female (Marinotti et al. 2006)	ANOVA	Significant differential expression with highest expression in Sex = male and lowest expression in Sex = female	Male	0,02476890884
AgamP4.8_AGAP006728-RA	AGAP006728	Sex-biased expression in gambiae (Papa et al. 2017)	ANOVA	Significant differential expression with highest expression in OrganismPart = reproductive tissues; Sex = male and lowest expression in OrganismPart = carcass; Sex = female	Male	2,35E-07
AgamP4.8_AGAP001722-RA	AGAP001722	Sex-biased expression in gambiae (Papa et al. 2017)	ANOVA	Significant differential expression with highest expression in OrganismPart = reproductive tissues; Sex = male and lowest expression in OrganismPart = carcass; Sex = male	Male	0,00126568843
AgamP4.8_AGAP001723-RA	AGAP001723	Sex-biased expression in gambiae (Papa et al. 2017)	ANOVA	Significant differential expression with highest expression in OrganismPart = reproductive tissues; Sex = male and lowest expression in OrganismPart = reproductive tissues; Sex = female	Male	0,000190610893
Ag.2R.2470.0_CDS_at	AGAP001723	Mated females (Rogers et al. 2009)	Neighbour t-test	Significant 1.2-fold upward change between GrowthCondition = virgin 0h and GrowthCondition = mated 2h	Mated	0,04530882521
Ag.2L.1256.0_CDS_at	AGAP006727	Mated females (Rogers et al. 2009)	ANOVA	Significant differential expression with highest expression in GrowthCondition = mated 24h and lowest expression in GrowthCondition = virgin 0h	Mated	0,0217548398
A_90_P056848	AGAP006725	Mated vs virgin spermatheca (Shaw et al. 2014)	t-test	Significant 1.1-fold up-regulation with respect to DevelopmentalStage = mated adult v virgin adult	Mated	0,02753781331
A_90_P059359	AGAP006727	Mated vs virgin spermatheca (Shaw et al. 2014)	t-test	Significant 1.2-fold up-regulation with respect to DevelopmentalStage = mated adult v virgin adult	Mated	0,009330127687
A_90_P059360	AGAP006727	Mated vs virgin spermatheca (Shaw et al. 2014)	t-test	Significant 1.2-fold up-regulation with respect to DevelopmentalStage = mated adult v virgin adult	Mated	0,02513100749
A_90_P059356	AGAP006727	Mated vs virgin spermatheca (Shaw et al. 2014)	t-test	Significant 1.2-fold up-regulation with respect to DevelopmentalStage = mated adult v virgin adult	Mated	0,02888421657
A_90_P059357	AGAP006727	Mated vs virgin spermatheca (Shaw et al. 2014)	t-test	Significant 1.2-fold up-regulation with respect to DevelopmentalStage = mated adult v virgin adult	Mated	0,04770717693
A_90_P022848	AGAP005757	Mated vs virgin spermatheca (Shaw et al. 2014)	t-test	Significant 1.4-fold up-regulation with respect to DevelopmentalStage = mated adult v virgin adult	Mated	0,007126406471
A_90_P022846	AGAP005757	Mated vs virgin spermatheca (Shaw et al. 2014)	t-test	Significant 1.4-fold up-regulation with respect to DevelopmentalStage = mated adult v virgin adult	Mated	0,008459712223
A_90_P022850	AGAP005757	Mated vs virgin spermatheca (Shaw et al. 2014)	t-test	Significant 1.4-fold up-regulation with respect to DevelopmentalStage = mated adult v virgin adult	Mated	0,01315709369
A_90_P022849	AGAP005757	Mated vs virgin spermatheca (Shaw et al. 2014)	t-test	Significant 1.4-fold up-regulation with respect to DevelopmentalStage = mated adult v virgin adult	Mated	0,01336985203
A_90_P022847	AGAP005757	Mated vs virgin spermatheca (Shaw et al. 2014)	t-test	Significant 1.5-fold up-regulation with respect to DevelopmentalStage = mated adult v virgin adult	Mated	5,92E-05
A_90_P123102	AGAP006727	Mated vs virgin spermatheca (Shaw et al. 2014)	t-test	Significant 1.7-fold up-regulation with respect to DevelopmentalStage = mated adult v virgin adult	Mated	0,02477386918
A_90_P030886	AGAP005837	Mated vs virgin spermatheca (Shaw et al. 2014)	t-test	Significant 1.8-fold up-regulation with respect to DevelopmentalStage = mated adult v virgin adult	Mated	0,005806207517
A_90_P022704	AGAP005372	Mated vs virgin spermatheca (Shaw et al. 2014)	t-test	Significant 1.8-fold up-regulation with respect to DevelopmentalStage = mated adult v virgin adult	Mated	0,02774623171
A_90_P097656	AGAP005837	Mated vs virgin spermatheca (Shaw et al. 2014)	t-test	Significant 2.3-fold up-regulation with respect to DevelopmentalStage = mated adult v virgin adult	Mated	0,02867068283
A_90_P097660	AGAP005837	Mated vs virgin spermatheca (Shaw et al. 2014)	t-test	Significant 2.4-fold up-regulation with respect to DevelopmentalStage = mated adult v virgin adult	Mated	0,007462435062
A_90_P097658	AGAP005837	Mated vs virgin spermatheca (Shaw et al. 2014)	t-test	Significant 2.4-fold up-regulation with respect to DevelopmentalStage = mated adult v virgin adult	Mated	0,03093159655
A_90_P097657	AGAP005837	Mated vs virgin spermatheca (Shaw et al. 2014)	t-test	Significant 2.5-fold up-regulation with respect to DevelopmentalStage = mated adult v virgin adult	Mated	0,0146453248
A_90_P019725	AGAP005837	Mated vs virgin spermatheca (Shaw et al. 2014)	t-test	Significant 2.6-fold up-regulation with respect to DevelopmentalStage = mated adult v virgin adult	Mated	0,007221667647
A_90_P119121	AGAP005758	Mated vs virgin spermatheca (Shaw et al. 2014)	t-test	Significant 3.9-fold up-regulation with respect to DevelopmentalStage = mated adult v virgin adult	Mated	0,01030097958
AaegL5.1_AAEL005200-RE	AAEL005200	Blood fed vs. Sugar Fed (Bonizzoni et al. 2011)	ANOVA	Significant differential expression with highest expression in GrowthCondition = blood fed and lowest expression in GrowthCondition = sugar fed	Blood-feeding	0,01155564404
agam-detox-1K10	AGAP006727	Blood fed vs. sugar fed (Spillings et al. 2013)	t-test	Significant 2.9-fold down-regulation with respect to GrowthCondition = blood fed v sugar fed	Blood-feeding	0,003664773885
Ag.2L.1255.0_CDS_at	AGAP006723	Blood meal after 15 days (Marinotti et al. 2006)	ANOVA	Significant differential expression with highest expression in GrowthCondition = blood-fed 15d and lowest expression in GrowthCondition = Non-blood-fed 18d	Blood-feeding	0,006633515617
Ag.2L.808.0_CDS_a_at	AGAP005372	Blood meal after 15 days (Marinotti et al. 2006)	ANOVA	Significant differential expression with highest expression in GrowthCondition = blood-fed 15d and lowest expression in GrowthCondition = Non-blood-fed 18d	Blood-feeding	0,03452517928
Ag.2L.2110.1_CDS_a_at	AGAP006728	Blood meal time series (Marinotti et al. 2006)	Neighbour t-test	Significant 1.4-fold upward change between GrowthCondition = Non-blood-fed and GrowthCondition = blood-fed 3h	Blood-feeding	0,00611651126
Ag.2L.1256.0_CDS_at	AGAP006727	Blood meal time series (Marinotti et al. 2006)	Neighbour t-test	Significant 1.5-fold upward change between GrowthCondition = Non-blood-fed and GrowthCondition = blood-fed 3h	Blood-feeding	0,0003586035837
Ag.2L.1074.0_CDS_at	AGAP005757	Blood meal time series (Marinotti et al. 2006)	Neighbour t-test	Significant 1.5-fold upward change between GrowthCondition = Non-blood-fed and GrowthCondition = blood-fed 3h	Blood-feeding	0,0004304000885
Ag.2L.2492.0_CDS_a_at	AGAP005833	Blood meal time series (Marinotti et al. 2006)	Neighbour t-test	Significant 2.0-fold upward change between GrowthCondition = Non-blood-fed and GrowthCondition = blood-fed 3h	Blood-feeding	0,04950115142
Ag.2L.1075.1_CDS_a_at	AGAP005758	Blood meal time series (Marinotti et al. 2006)	Neighbour t-test	Significant 2.1-fold upward change between GrowthCondition = Non-blood-fed and GrowthCondition = blood-fed 3h	Blood-feeding	0,01151530782
Ag.2L.1075.0_CDS_a_at	AGAP005758	Blood meal time series (Marinotti et al. 2006)	Neighbour t-test	Significant 3.9-fold upward change between GrowthCondition = Non-blood-fed and GrowthCondition = blood-fed 3h	Blood-feeding	1,37E-05
Ag.2L.1708.0_CDS_at	AGAP006724	Blood meal time series (Marinotti et al. 2006)	Neighbour t-test	Significant 4.0-fold upward change between GrowthCondition = Non-blood-fed and GrowthCondition = blood-fed 3h	Blood-feeding	0,0004282406635
Ag.2L.2640.0_CDS_at	AGAP006700	Blood meal time series (Marinotti et al. 2006)	Neighbour t-test	Significant 4.5-fold upward change between GrowthCondition = Non-blood-fed and GrowthCondition = blood-fed 3h	Blood-feeding	0,001242343853
Ag.2R.1492.0_CDS_at	AGAP001722	Blood meal time series (Marinotti et al. 2006)	Neighbour t-test	Significant 45.6-fold upward change between GrowthCondition = Non-blood-fed and GrowthCondition = blood-fed 3h	Blood-feeding	5,98E-07
Ag.2R.2470.0_CDS_at	AGAP001723	Blood meal time series (Marinotti et al. 2006)	Neighbour t-test	Significant 7.4-fold upward change between GrowthCondition = Non-blood-fed and GrowthCondition = blood-fed 3h	Blood-feeding	0,0003864096806
AgamP4.3_AGAP005371-RA	AGAP005371	Transcript abundance after bloodmeal (Vannini et al. 2014)	ANOVA	Significant differential expression with highest expression in GrowthCondition = Non-blood-fed and lowest expression in GrowthCondition = blood-fed	Non-blood-feeding	0,004463952859
AgamP4.3_AGAP006700-RA	AGAP006700	Transcript abundance after bloodmeal (Vannini et al. 2014)	ANOVA	Significant differential expression with highest expression in GrowthCondition = Non-blood-fed and lowest expression in GrowthCondition = blood-fed	Non-blood-feeding	0,0259590886
AgamP4.3_AGAP005757-RA	AGAP005757	Transcript abundance after bloodmeal (Vannini et al. 2014)	ANOVA	Significant differential expression with highest expression in GrowthCondition = Non-blood-fed and lowest expression in GrowthCondition = blood-fed	Non-blood-feeding	0,03707013761
Ag.2R.1492.0_CDS_at	AGAP001722	Two consecutive blood meals (Marinotti et al. 2006)	Neighbour t-test	Significant 1.1-fold downward change between GrowthCondition = Non-blood-fed and GrowthCondition = blood-fed 24h	Non-blood-feeding	0,01916238206
Ag.2L.1255.0_CDS_at	AGAP006723	Two consecutive blood meals (Marinotti et al. 2006)	Neighbour t-test	Significant 1.4-fold downward change between GrowthCondition = Non-blood-fed and GrowthCondition = blood-fed 24h	Non-blood-feeding	0,02485328054
Ag.2L.1074.0_CDS_at	AGAP005757	Two consecutive blood meals (Marinotti et al. 2006)	Neighbour t-test	Significant 1.5-fold downward change between GrowthCondition = Non-blood-fed and GrowthCondition = blood-fed 24h	Non-blood-feeding	0,0049328883
Ag.2L.1708.0_CDS_at	AGAP006724	Two consecutive blood meals (Marinotti et al. 2006)	Neighbour t-test	Significant 1.5-fold downward change between GrowthCondition = Non-blood-fed and GrowthCondition = blood-fed 24h	Non-blood-feeding	0,009012161651
Ag.2L.808.0_CDS_a_at	AGAP005372	Two consecutive blood meals (Marinotti et al. 2006)	Neighbour t-test	Significant 1.8-fold downward change between GrowthCondition = Non-blood-fed and GrowthCondition = blood-fed 24h	Non-blood-feeding	0,00210339445
Ag.2L.1708.0_CDS_at	AGAP006724	Two consecutive blood meals (Marinotti et al. 2006)	ANOVA	Significant differential expression with highest expression in GrowthCondition = Non-blood-fed and lowest expression in GrowthCondition = blood-fed 24h	Non-blood-feeding	0,003172302065
Ag.2L.2492.0_CDS_a_at	AGAP005833	Two consecutive blood meals (Marinotti et al. 2006)	ANOVA	Significant differential expression with highest expression in GrowthCondition = Non-blood-fed and lowest expression in GrowthCondition = blood-fed 24h	Non-blood-feeding	0,02886452445
Ag.2L.808.0_CDS_a_at	AGAP005372	Two consecutive blood meals (Marinotti et al. 2006)	ANOVA	Significant differential expression with highest expression in GrowthCondition = Non-blood-fed and lowest expression in GrowthCondition = blood-fed twice	Non-blood-feeding	9,81E-06
Ag.2L.1074.0_CDS_at	AGAP005757	Two consecutive blood meals (Marinotti et al. 2006)	ANOVA	Significant differential expression with highest expression in GrowthCondition = Non-blood-fed and lowest expression in GrowthCondition = blood-fed twice	Non-blood-feeding	0,000473946327
Ag.2L.1255.0_CDS_at	AGAP006723	Two consecutive blood meals (Marinotti et al. 2006)	ANOVA	Significant differential expression with highest expression in GrowthCondition = Non-blood-fed and lowest expression in GrowthCondition = blood-fed twice	Non-blood-feeding	0,001364168831
AaegL5.1_AAEL002378-RB	AAEL002378	Blood fed vs. Sugar Fed (Bonizzoni et al. 2011)	ANOVA	Significant differential expression with highest expression in GrowthCondition = sugar fed and lowest expression in GrowthCondition = blood fed	Non-blood-feeding	0,002430021851
AaegL5.1_AAEL012509-RA	AAEL012509	Blood fed vs. Sugar Fed (Bonizzoni et al. 2011)	ANOVA	Significant differential expression with highest expression in GrowthCondition = sugar fed and lowest expression in GrowthCondition = blood fed	Non-blood-feeding	0,008012510554
AaegL5.1_AAEL008757-RA	AAEL008757	Blood fed vs. Sugar Fed (Bonizzoni et al. 2011)	ANOVA	Significant differential expression with highest expression in GrowthCondition = sugar fed and lowest expression in GrowthCondition = blood fed	Non-blood-feeding	0,03323115694
AaegL5.1_AAEL005113-RC	AAEL005113	Blood fed vs. Sugar Fed (Bonizzoni et al. 2011)	ANOVA	Significant differential expression with highest expression in GrowthCondition = sugar fed and lowest expression in GrowthCondition = blood fed	Non-blood-feeding	0,03884162367
AaegL5.1_AAEL005113-RF	AAEL005113	Blood fed vs. Sugar Fed (Bonizzoni et al. 2011)	ANOVA	Significant differential expression with highest expression in GrowthCondition = sugar fed and lowest expression in GrowthCondition = blood fed	Non-blood-feeding	0,04001258879
AaegL5.1_AAEL002391-RD	AAEL002391	Blood fed vs. Sugar Fed (Bonizzoni et al. 2011)	ANOVA	Significant differential expression with highest expression in GrowthCondition = sugar fed and lowest expression in GrowthCondition = blood fed	Non-blood-feeding	0,044533398
Ag.2L.2640.0_CDS_at	AGAP006700	Blood meal after 15 days (Marinotti et al. 2006)	ANOVA	Significant differential expression with highest expression in GrowthCondition = Non-blood-fed 18d and lowest expression in GrowthCondition = blood-fed 15d	Non-blood-feeding	0,002777329372
Ag.2R.1492.0_CDS_at	AGAP001722	Blood meal after 15 days (Marinotti et al. 2006)	ANOVA	Significant differential expression with highest expression in GrowthCondition = Non-blood-fed 18d and lowest expression in GrowthCondition = blood-fed 15d	Non-blood-feeding	0,004394428669
CpipJ2.3_CPIJ000048-RA	CPIJ000048	Blood meal induced regulation in antennae (Taparia et al. 2017)	ANOVA	Significant differential expression with highest expression in GrowthCondition = non-blood-fed and lowest expression in GrowthCondition = blood-fed	Non-blood-feeding	0,04223145242
CpipJ2.3_CPIJ013029-RA	CPIJ013029	Blood meal induced regulation in antennae (Taparia et al. 2017)	ANOVA	Significant differential expression with highest expression in GrowthCondition = non-blood-fed and lowest expression in GrowthCondition = blood-fed	Non-blood-feeding	0,04949216719
Ag.2L.2492.2_at	AGAP005837	Blood meal time series (Marinotti et al. 2006)	Neighbour t-test	Significant 1.2-fold downward change between GrowthCondition = Non-blood-fed and GrowthCondition = blood-fed 3h	Non-blood-feeding	0,03265670135
Ag.2L.1255.0_CDS_at	AGAP006723	Blood meal time series (Marinotti et al. 2006)	ANOVA	Significant differential expression with highest expression in GrowthCondition = Non-blood-fed and lowest expression in GrowthCondition = blood_fed 72h	Non-blood-feeding	2,30E-05
Ag.2L.808.0_CDS_a_at	AGAP005372	Blood meal time series (Marinotti et al. 2006)	ANOVA	Significant differential expression with highest expression in GrowthCondition = Non-blood-fed and lowest expression in GrowthCondition = blood-fed 15d	Non-blood-feeding	2,31E-07
CUST_16177_PI303427129	AAEL012509	Blood meal time-series (Dissanayake et al. 2010)	Neighbour t-test	Significant 1.7-fold downward change between GrowthCondition = Non-blood-fed and GrowthCondition = blood-fed 3h	Non-blood-feeding	0,03618809819
CUST_3366_PI303427129	AAEL008757	Blood meal time-series (Dissanayake et al. 2010)	Neighbour t-test	Significant 1.9-fold downward change between GrowthCondition = Non-blood-fed and GrowthCondition = blood-fed 3h	Non-blood-feeding	0,02151535114
CUST_1961_PI303427129	AAEL002378	Blood meal time-series (Dissanayake et al. 2010)	Neighbour t-test	Significant 2.7-fold downward change between GrowthCondition = Non-blood-fed and GrowthCondition = blood-fed 3h	Non-blood-feeding	0,04411627533
CUST_3366_PI303427129	AAEL008757	Blood meal time-series (Dissanayake et al. 2010)	ANOVA	Significant differential expression with highest expression in GrowthCondition = Non-blood-fed and lowest expression in GrowthCondition = blood_fed 48h	Non-blood-feeding	0,000383058618
CUST_12397_PI303427129	AAEL002385	Blood meal time-series (Dissanayake et al. 2010)	ANOVA	Significant differential expression with highest expression in GrowthCondition = Non-blood-fed and lowest expression in GrowthCondition = blood_fed 48h	Non-blood-feeding	0,0008126247883
CUST_1961_PI303427129	AAEL002378	Blood meal time-series (Dissanayake et al. 2010)	ANOVA	Significant differential expression with highest expression in GrowthCondition = Non-blood-fed and lowest expression in GrowthCondition = blood-fed 12h	Non-blood-feeding	0,0002611537754
CUST_14896_PI303427129	AAEL002391	Blood meal time-series (Dissanayake et al. 2010)	ANOVA	Significant differential expression with highest expression in GrowthCondition = Non-blood-fed and lowest expression in GrowthCondition = blood-fed 24h	Non-blood-feeding	0,0008866703993
CUST_16177_PI303427129	AAEL012509	Blood meal time-series (Dissanayake et al. 2010)	ANOVA	Significant differential expression with highest expression in GrowthCondition = Non-blood-fed and lowest expression in GrowthCondition = blood-fed 24h	Non-blood-feeding	0,009142994827

## Sheet: Table S3
Table S3. Genes in the family EOG090W0LR7 differentialy expressed in VectorBase databse.
Reporter ID	Reporter Gene	Experiment Name	Statistical Test	Text Summary	MoreExpression	P-Value
A_90_P034648	AGAP009139	Mated vs virgin spermatheca (Shaw et al. 2014)	t-test	Significant 1.6-fold up-regulation with respect to DevelopmentalStage = mated adult v virgin adult	Mated	0,002306928407
A_90_P034646	AGAP009139	Female lower reproductive tract post-mating time-series (Gabrieli et al. 2014)	ANOVA	Significant differential expression with highest expression in DevelopmentalStage = virgin adult and lowest expression in DevelopmentalStage = mated adult	Virgin	0,02361776909
A_90_P034649	AGAP009139	Female lower reproductive tract post-mating time-series (Gabrieli et al. 2014)	ANOVA	Significant differential expression with highest expression in DevelopmentalStage = virgin adult and lowest expression in DevelopmentalStage = mated adult	Virgin	0,008897751285
A_90_P034650	AGAP009139	Mated vs virgin spermatheca (Shaw et al. 2014)	t-test	Significant 1.8-fold down-regulation with respect to DevelopmentalStage = mated adult v virgin adult	Virgin	0,007877250727

## Sheet: Table S4
Table S4. Genes in the family EOG090W0JL7 differentialy expressed in VectorBase databse.
Reporter ID	Reporter Gene	Experiment Name	Statistical Test	Text Summary	MoreExpression	P-Value
AgamP4.8_AGAP008052-RA	AGAP008052	Sex-biased expression in gambiae (Papa et al. 2017)	ANOVA	Significant differential expression with highest expression in OrganismPart = carcass; Sex = female and lowest expression in OrganismPart = reproductive tissues; Sex = female	Female	6,10E-05
Ag.3R.1408.0_CDS_at	AGAP008055	Adult tissues (Baker et al. 2011)	ANOVA	Significant differential expression with highest expression in OrganismPart = head; Sex = female and lowest expression in OrganismPart = midgut; Sex = female	Female	0
Ag.3R.570.1_CDS_a_at	AGAP008059	Adult tissues (Baker et al. 2011)	ANOVA	Significant differential expression with highest expression in OrganismPart = carcass; Sex = female and lowest expression in OrganismPart = Malpighian tubules; Sex = male	Female	3,95E-09
AAEL001988-RAP00005	AAEL001988	Male vs female Aedes aegypti pupal heads (Tomchaney et al. 2014)	ANOVA	Significant differential expression with highest expression in Sex = female and lowest expression in Sex = male	Female	1,35E-05
AAEL005691-RAP00192	AAEL005691	Male vs female Aedes aegypti pupal heads (Tomchaney et al. 2014)	ANOVA	Significant differential expression with highest expression in Sex = female and lowest expression in Sex = male	Female	0,0004393044772
AAEL001989-RAP00123	AAEL001989	Male vs female Aedes aegypti pupal heads (Tomchaney et al. 2014)	ANOVA	Significant differential expression with highest expression in Sex = female and lowest expression in Sex = male	Female	0,001885940491
AAEL002035-RAP00011	AAEL002035	Male vs female Aedes aegypti pupal heads (Tomchaney et al. 2014)	ANOVA	Significant differential expression with highest expression in Sex = female and lowest expression in Sex = male	Female	1,56E-05
AAEL001980-RAP00275	AAEL001980	Male vs female Aedes aegypti pupal heads (Tomchaney et al. 2014)	ANOVA	Significant differential expression with highest expression in Sex = female and lowest expression in Sex = male	Female	0,001045026905
AAEL001964-RAP00122	AAEL001964	Male vs female Aedes aegypti pupal heads (Tomchaney et al. 2014)	ANOVA	Significant differential expression with highest expression in Sex = female and lowest expression in Sex = male	Female	0,006471293364
AAEL001980-RAP00011	AAEL001980	Male vs female Aedes aegypti pupal heads (Tomchaney et al. 2014)	ANOVA	Significant differential expression with highest expression in Sex = female and lowest expression in Sex = male	Female	8,33E-05
AAEL002038-RAP00010	AAEL002038	Male vs female Aedes aegypti pupal heads (Tomchaney et al. 2014)	ANOVA	Significant differential expression with highest expression in Sex = female and lowest expression in Sex = male	Female	0,0003616892131
AAEL002038-RAP00328	AAEL002038	Male vs female Aedes aegypti pupal heads (Tomchaney et al. 2014)	ANOVA	Significant differential expression with highest expression in Sex = female and lowest expression in Sex = male	Female	0,0001518439222
AAEL002007-RAP00010	AAEL002007	Male vs female Aedes aegypti pupal heads (Tomchaney et al. 2014)	ANOVA	Significant differential expression with highest expression in Sex = female and lowest expression in Sex = male	Female	2,79E-05
AAEL002007-RAP00010	AAEL002017	Male vs female Aedes aegypti pupal heads (Tomchaney et al. 2014)	ANOVA	Significant differential expression with highest expression in Sex = female and lowest expression in Sex = male	Female	2,79E-05
AAEL001995-RAP00137	AAEL001995	Male vs female Aedes aegypti pupal heads (Tomchaney et al. 2014)	ANOVA	Significant differential expression with highest expression in Sex = female and lowest expression in Sex = male	Female	0,000124799575
AAEL001995-RAP00314	AAEL001995	Male vs female Aedes aegypti pupal heads (Tomchaney et al. 2014)	ANOVA	Significant differential expression with highest expression in Sex = female and lowest expression in Sex = male	Female	0,0006417787581
AAEL002017-RAP00327	AAEL002007	Male vs female Aedes aegypti pupal heads (Tomchaney et al. 2014)	ANOVA	Significant differential expression with highest expression in Sex = female and lowest expression in Sex = male	Female	5,31E-05
AAEL002017-RAP00327	AAEL002017	Male vs female Aedes aegypti pupal heads (Tomchaney et al. 2014)	ANOVA	Significant differential expression with highest expression in Sex = female and lowest expression in Sex = male	Female	5,31E-05
AAEL001967-RAP00314	AAEL001967	Male vs female Aedes aegypti pupal heads (Tomchaney et al. 2014)	ANOVA	Significant differential expression with highest expression in Sex = female and lowest expression in Sex = male	Female	8,53E-05
AAEL002017-RAP00010	AAEL002007	Male vs female Aedes aegypti pupal heads (Tomchaney et al. 2014)	ANOVA	Significant differential expression with highest expression in Sex = female and lowest expression in Sex = male	Female	6,49E-05
AAEL002017-RAP00010	AAEL002017	Male vs female Aedes aegypti pupal heads (Tomchaney et al. 2014)	ANOVA	Significant differential expression with highest expression in Sex = female and lowest expression in Sex = male	Female	6,49E-05
AAEL002004-RAP00307	AAEL002004	Male vs female Aedes aegypti pupal heads (Tomchaney et al. 2014)	ANOVA	Significant differential expression with highest expression in Sex = female and lowest expression in Sex = male	Female	8,29E-05
AAEL001964-RAP00322	AAEL001964	Male vs female Aedes aegypti pupal heads (Tomchaney et al. 2014)	ANOVA	Significant differential expression with highest expression in Sex = female and lowest expression in Sex = male	Female	0,00874319457
AAEL002007-RAP00327	AAEL002007	Male vs female Aedes aegypti pupal heads (Tomchaney et al. 2014)	ANOVA	Significant differential expression with highest expression in Sex = female and lowest expression in Sex = male	Female	4,82E-05
AAEL002007-RAP00327	AAEL002017	Male vs female Aedes aegypti pupal heads (Tomchaney et al. 2014)	ANOVA	Significant differential expression with highest expression in Sex = female and lowest expression in Sex = male	Female	4,82E-05
AAEL002029-RAP00010	AAEL002029	Male vs female Aedes aegypti pupal heads (Tomchaney et al. 2014)	ANOVA	Significant differential expression with highest expression in Sex = female and lowest expression in Sex = male	Female	0,003507540493
AAEL002003-RAP00318	AAEL002003	Male vs female Aedes aegypti pupal heads (Tomchaney et al. 2014)	ANOVA	Significant differential expression with highest expression in Sex = female and lowest expression in Sex = male	Female	0,01313500442
AAEL002035-RAP00179	AAEL002035	Male vs female Aedes aegypti pupal heads (Tomchaney et al. 2014)	ANOVA	Significant differential expression with highest expression in Sex = female and lowest expression in Sex = male	Female	0,0001665241453
AAEL005711-RAP00310	AAEL005711	Male vs female Aedes aegypti pupal heads (Tomchaney et al. 2014)	ANOVA	Significant differential expression with highest expression in Sex = female and lowest expression in Sex = male	Female	0,0008220996165
AAEL002004-RAP00011	AAEL002004	Male vs female Aedes aegypti pupal heads (Tomchaney et al. 2014)	ANOVA	Significant differential expression with highest expression in Sex = female and lowest expression in Sex = male	Female	3,76E-06
AAEL002015-RAP00008	AAEL002015	Male vs female Aedes aegypti pupal heads (Tomchaney et al. 2014)	ANOVA	Significant differential expression with highest expression in Sex = female and lowest expression in Sex = male	Female	0,0006682339659
AAEL001988-RAP00302	AAEL001988	Male vs female Aedes aegypti pupal heads (Tomchaney et al. 2014)	ANOVA	Significant differential expression with highest expression in Sex = female and lowest expression in Sex = male	Female	0,0001334265664
AAEL001988-RAP00302	AAEL002007	Male vs female Aedes aegypti pupal heads (Tomchaney et al. 2014)	ANOVA	Significant differential expression with highest expression in Sex = female and lowest expression in Sex = male	Female	0,0001334265664
AAEL001988-RAP00302	AAEL002017	Male vs female Aedes aegypti pupal heads (Tomchaney et al. 2014)	ANOVA	Significant differential expression with highest expression in Sex = female and lowest expression in Sex = male	Female	0,0001334265664
AAEL001988-RAP00302	AAEL002038	Male vs female Aedes aegypti pupal heads (Tomchaney et al. 2014)	ANOVA	Significant differential expression with highest expression in Sex = female and lowest expression in Sex = male	Female	0,0001334265664
AAEL002029-RAP00208	AAEL002029	Male vs female Aedes aegypti pupal heads (Tomchaney et al. 2014)	ANOVA	Significant differential expression with highest expression in Sex = female and lowest expression in Sex = male	Female	0,03681985569
AAEL005682-RAP00165	AAEL005682	Male vs female Aedes aegypti pupal heads (Tomchaney et al. 2014)	ANOVA	Significant differential expression with highest expression in Sex = female and lowest expression in Sex = male	Female	6,61E-06
AAEL001987-RAP00017	AAEL001987	Male vs female Aedes aegypti pupal heads (Tomchaney et al. 2014)	ANOVA	Significant differential expression with highest expression in Sex = female and lowest expression in Sex = male	Female	0,0001247893274
AAEL005710-RAP00250	AAEL005710	Male vs female Aedes aegypti pupal heads (Tomchaney et al. 2014)	ANOVA	Significant differential expression with highest expression in Sex = female and lowest expression in Sex = male	Female	0,04635559055
AAEL005687-RAP00010	AAEL005687	Male vs female Aedes aegypti pupal heads (Tomchaney et al. 2014)	ANOVA	Significant differential expression with highest expression in Sex = female and lowest expression in Sex = male	Female	0,0008302028171
AAEL005691-RAP00005	AAEL005691	Male vs female Aedes aegypti pupal heads (Tomchaney et al. 2014)	ANOVA	Significant differential expression with highest expression in Sex = female and lowest expression in Sex = male	Female	0,005396070939
AAEL002001-RAP00001	AAEL002001	Male vs female Aedes aegypti pupal heads (Tomchaney et al. 2014)	ANOVA	Significant differential expression with highest expression in Sex = female and lowest expression in Sex = male	Female	0,0006219527272
AAEL002015-RAP00134	AAEL002015	Male vs female Aedes aegypti pupal heads (Tomchaney et al. 2014)	ANOVA	Significant differential expression with highest expression in Sex = female and lowest expression in Sex = male	Female	0,001221132993
AAEL001987-RAP00308	AAEL001987	Male vs female Aedes aegypti pupal heads (Tomchaney et al. 2014)	ANOVA	Significant differential expression with highest expression in Sex = female and lowest expression in Sex = male	Female	0,001515679522
AAEL002001-RAP00021	AAEL002001	Male vs female Aedes aegypti pupal heads (Tomchaney et al. 2014)	ANOVA	Significant differential expression with highest expression in Sex = female and lowest expression in Sex = male	Female	1,60E-05
AAEL001991-RAP00005	AAEL001991	Male vs female Aedes aegypti pupal heads (Tomchaney et al. 2014)	ANOVA	Significant differential expression with highest expression in Sex = female and lowest expression in Sex = male	Female	8,32E-06
AAEL005687-RAP00296	AAEL005687	Male vs female Aedes aegypti pupal heads (Tomchaney et al. 2014)	ANOVA	Significant differential expression with highest expression in Sex = female and lowest expression in Sex = male	Female	1,55E-06
AAEL001991-RAP00322	AAEL001991	Male vs female Aedes aegypti pupal heads (Tomchaney et al. 2014)	ANOVA	Significant differential expression with highest expression in Sex = female and lowest expression in Sex = male	Female	0,0001052122242
Ag.3R.7.2_a_at	AGAP008051	Adult tissues (Baker et al. 2011)	ANOVA	Significant differential expression with highest expression in OrganismPart = head; Sex = male and lowest expression in OrganismPart = ovaries; Sex = female	Male	0
Ag.3R.282.1_a_at	AGAP008054	Adult tissues (Baker et al. 2011)	ANOVA	Significant differential expression with highest expression in OrganismPart = head; Sex = male and lowest expression in OrganismPart = ovaries; Sex = female	Male	0
Ag.3R.7.0_CDS_a_at	AGAP008051	Adult tissues (Baker et al. 2011)	ANOVA	Significant differential expression with highest expression in OrganismPart = head; Sex = male and lowest expression in OrganismPart = ovaries; Sex = female	Male	0
AAEL001969-RAP00069	AAEL001969	Male vs female Aedes aegypti pupal heads (Tomchaney et al. 2014)	ANOVA	Significant differential expression with highest expression in Sex = male and lowest expression in Sex = female	Male	0,0002454452427
AAEL001989-RAP00016	AAEL001989	Male vs female Aedes aegypti pupal heads (Tomchaney et al. 2014)	ANOVA	Significant differential expression with highest expression in Sex = male and lowest expression in Sex = female	Male	0,02988489703
AAEL002026-RAP00002	AAEL002026	Male vs female Aedes aegypti pupal heads (Tomchaney et al. 2014)	ANOVA	Significant differential expression with highest expression in Sex = male and lowest expression in Sex = female	Male	0,04250427265
AAEL001963-RAP00233	AAEL001963	Male vs female Aedes aegypti pupal heads (Tomchaney et al. 2014)	ANOVA	Significant differential expression with highest expression in Sex = male and lowest expression in Sex = female	Male	2,87E-05
AAEL002026-RAP00225	AAEL002026	Male vs female Aedes aegypti pupal heads (Tomchaney et al. 2014)	ANOVA	Significant differential expression with highest expression in Sex = male and lowest expression in Sex = female	Male	0,01819455057
AAEL001963-RAP00053	AAEL001963	Male vs female Aedes aegypti pupal heads (Tomchaney et al. 2014)	ANOVA	Significant differential expression with highest expression in Sex = male and lowest expression in Sex = female	Male	2,85E-05
AAEL001969-RAP00302	AAEL001969	Male vs female Aedes aegypti pupal heads (Tomchaney et al. 2014)	ANOVA	Significant differential expression with highest expression in Sex = male and lowest expression in Sex = female	Male	0,0001148841449
AAEL002040-RAP00324	AAEL002040	Male vs female Aedes aegypti pupal heads (Tomchaney et al. 2014)	ANOVA	Significant differential expression with highest expression in Sex = male and lowest expression in Sex = female	Male	0,0005752217132
AAEL002022-RAP00003	AAEL002022	Male vs female Aedes aegypti pupal heads (Tomchaney et al. 2014)	ANOVA	Significant differential expression with highest expression in Sex = male and lowest expression in Sex = female	Male	0,003289685373
AAEL001981-RAP00030	AAEL001981	Male vs female Aedes aegypti pupal heads (Tomchaney et al. 2014)	ANOVA	Significant differential expression with highest expression in Sex = male and lowest expression in Sex = female	Male	0,01179493892
CUST_13153_PI303427129	AAEL005687	Male vs. female (Dissanayake et al. 2010)	ANOVA	Significant differential expression with highest expression in Sex = male and lowest expression in Sex = female	Male	0,00186952602
CUST_10178_PI303427129	AAEL001963	Male vs. female (Dissanayake et al. 2010)	ANOVA	Significant differential expression with highest expression in Sex = male and lowest expression in Sex = female	Male	0,01346679368
CUST_5621_PI303427129	AAEL001969	Male vs. female (Dissanayake et al. 2010)	ANOVA	Significant differential expression with highest expression in Sex = male and lowest expression in Sex = female	Male	0,004253825807
CUST_15463_PI303427129	AAEL001981	Male vs. female (Dissanayake et al. 2010)	ANOVA	Significant differential expression with highest expression in Sex = male and lowest expression in Sex = female	Male	0,0008248516052
CUST_727_PI303427129	AAEL002003	Male vs. female (Dissanayake et al. 2010)	ANOVA	Significant differential expression with highest expression in Sex = male and lowest expression in Sex = female	Male	0,003433266618
CUST_11636_PI303427129	AAEL002004	Male vs. female (Dissanayake et al. 2010)	ANOVA	Significant differential expression with highest expression in Sex = male and lowest expression in Sex = female	Male	0,004444221028
CUST_1378_PI303427129	AAEL001987	Male vs. female (Dissanayake et al. 2010)	ANOVA	Significant differential expression with highest expression in Sex = male and lowest expression in Sex = female	Male	0,01512695045
CUST_14674_PI303427129	AAEL001964	Male vs. female (Dissanayake et al. 2010)	ANOVA	Significant differential expression with highest expression in Sex = male and lowest expression in Sex = female	Male	0,03274811932
CUST_13435_PI303427129	AAEL002022	Male vs. female (Dissanayake et al. 2010)	ANOVA	Significant differential expression with highest expression in Sex = male and lowest expression in Sex = female	Male	0,0004330303013
CUST_12816_PI303427129	AAEL001994	Male vs. female (Dissanayake et al. 2010)	ANOVA	Significant differential expression with highest expression in Sex = male and lowest expression in Sex = female	Male	0,004565122257
CUST_5320_PI303427129	AAEL002017	Male vs. female (Dissanayake et al. 2010)	ANOVA	Significant differential expression with highest expression in Sex = male and lowest expression in Sex = female	Male	0,00437179726
CUST_12746_PI303427129	AAEL002029	Male vs. female (Dissanayake et al. 2010)	ANOVA	Significant differential expression with highest expression in Sex = male and lowest expression in Sex = female	Male	0,005192111718
CUST_13134_PI303427129	AAEL002040	Male vs. female (Dissanayake et al. 2010)	ANOVA	Significant differential expression with highest expression in Sex = male and lowest expression in Sex = female	Male	0,01127206689
CUST_11743_PI303427129	AAEL001988	Male vs. female (Dissanayake et al. 2010)	ANOVA	Significant differential expression with highest expression in Sex = male and lowest expression in Sex = female	Male	0,01592949904
CUST_11743_PI303427129	AAEL002004	Male vs. female (Dissanayake et al. 2010)	ANOVA	Significant differential expression with highest expression in Sex = male and lowest expression in Sex = female	Male	0,01592949904
CUST_2687_PI303427129	AAEL001980	Male vs. female (Dissanayake et al. 2010)	ANOVA	Significant differential expression with highest expression in Sex = male and lowest expression in Sex = female	Male	0,02323458752
CUST_11759_PI303427129	AAEL001985	Male vs. female (Dissanayake et al. 2010)	ANOVA	Significant differential expression with highest expression in Sex = male and lowest expression in Sex = female	Male	0,006333187982
CUST_8587_PI303427129	AAEL002038	Male vs. female (Dissanayake et al. 2010)	ANOVA	Significant differential expression with highest expression in Sex = male and lowest expression in Sex = female	Male	0,001634726848
CUST_2461_PI303427129	AAEL002007	Male vs. female (Dissanayake et al. 2010)	ANOVA	Significant differential expression with highest expression in Sex = male and lowest expression in Sex = female	Male	0,0007325244773
CUST_2210_PI303427129	AAEL001989	Male vs. female (Dissanayake et al. 2010)	ANOVA	Significant differential expression with highest expression in Sex = male and lowest expression in Sex = female	Male	0,001372408534
CUST_8042_PI303427129	AAEL005711	Male vs. female (Dissanayake et al. 2010)	ANOVA	Significant differential expression with highest expression in Sex = male and lowest expression in Sex = female	Male	0,01184849017
CUST_12233_PI303427129	AAEL002001	Male vs. female (Dissanayake et al. 2010)	ANOVA	Significant differential expression with highest expression in Sex = male and lowest expression in Sex = female	Male	0,01275585586
CUST_14224_PI303427129	AAEL001991	Male vs. female (Dissanayake et al. 2010)	ANOVA	Significant differential expression with highest expression in Sex = male and lowest expression in Sex = female	Male	0,02544867915
Ag.3R.7.2_a_at	AGAP008051	Male vs. female (Marinotti et al. 2006)	ANOVA	Significant differential expression with highest expression in Sex = male and lowest expression in Sex = female	Male	0,001557978535
Ag.3R.282.1_a_at	AGAP008054	Male vs. female (Marinotti et al. 2006)	ANOVA	Significant differential expression with highest expression in Sex = male and lowest expression in Sex = female	Male	3,39E-05
Ag.3R.7.0_CDS_a_at	AGAP008051	Male vs. female (Marinotti et al. 2006)	ANOVA	Significant differential expression with highest expression in Sex = male and lowest expression in Sex = female	Male	2,22E-06
AgamP4.8_AGAP008054-RA	AGAP008054	Sex-biased expression in gambiae (Papa et al. 2017)	ANOVA	Significant differential expression with highest expression in OrganismPart = reproductive tissues; Sex = male and lowest expression in OrganismPart = reproductive tissues; Sex = female	Male	0,004572080449
AgamP4.8_AGAP008054-RB	AGAP008054	Sex-biased expression in gambiae (Papa et al. 2017)	ANOVA	Significant differential expression with highest expression in OrganismPart = reproductive tissues; Sex = male and lowest expression in OrganismPart = carcass; Sex = male	Male	0,004601426856
AgamP4.8_AGAP008059-RA	AGAP008059	Sex-biased expression in gambiae (Papa et al. 2017)	ANOVA	Significant differential expression with highest expression in OrganismPart = carcass; Sex = male and lowest expression in OrganismPart = reproductive tissues; Sex = female	Male	0,00429358114
A_90_P012946	AGAP008059	Female lower reproductive tract post-mating time-series (Gabrieli et al. 2014)	ANOVA	Significant differential expression with highest expression in DevelopmentalStage = mated adult; GrowthCondition = 3 hours post-mating and lowest expression in DevelopmentalStage = virgin adult; GrowthCondition = 3 hours post-mating	Mated	0,01312495307
A_90_P038614	AGAP008059	Female lower reproductive tract post-mating time-series (Gabrieli et al. 2014)	ANOVA	Significant differential expression with highest expression in DevelopmentalStage = mated adult; GrowthCondition = 3 hours post-mating and lowest expression in DevelopmentalStage = virgin adult; GrowthCondition = 24 hours post-mating	Mated	0,02125332171
A_90_P038613	AGAP008059	Female lower reproductive tract post-mating time-series (Gabrieli et al. 2014)	ANOVA	Significant differential expression with highest expression in DevelopmentalStage = mated adult; GrowthCondition = 3 hours post-mating and lowest expression in DevelopmentalStage = virgin adult; GrowthCondition = 24 hours post-mating	Mated	0,03089482887
A_90_P005930	AGAP008059	Female lower reproductive tract post-mating time-series (Gabrieli et al. 2014)	ANOVA	Significant differential expression with highest expression in DevelopmentalStage = mated adult; GrowthCondition = 3 hours post-mating and lowest expression in DevelopmentalStage = virgin adult; GrowthCondition = 24 hours post-mating	Mated	0,002527212349
A_90_P038611	AGAP008059	Female lower reproductive tract post-mating time-series (Gabrieli et al. 2014)	ANOVA	Significant differential expression with highest expression in DevelopmentalStage = mated adult; GrowthCondition = 3 hours post-mating and lowest expression in DevelopmentalStage = virgin adult; GrowthCondition = 24 hours post-mating	Mated	0,03344722823
A_90_P012950	AGAP008059	Female lower reproductive tract post-mating time-series (Gabrieli et al. 2014)	ANOVA	Significant differential expression with highest expression in DevelopmentalStage = mated adult; GrowthCondition = 3 hours post-mating and lowest expression in DevelopmentalStage = virgin adult; GrowthCondition = 12 hours post-mating	Mated	0,01762165152
A_90_P012949	AGAP008059	Female lower reproductive tract post-mating time-series (Gabrieli et al. 2014)	ANOVA	Significant differential expression with highest expression in DevelopmentalStage = mated adult; GrowthCondition = 3 hours post-mating and lowest expression in DevelopmentalStage = virgin adult; GrowthCondition = 12 hours post-mating	Mated	0,009165460359
A_90_P005927	AGAP008059	Female lower reproductive tract post-mating time-series (Gabrieli et al. 2014)	ANOVA	Significant differential expression with highest expression in DevelopmentalStage = mated adult; GrowthCondition = 12 hours post-mating and lowest expression in DevelopmentalStage = virgin adult; GrowthCondition = 24 hours post-mating	Mated	0,009539757203
A_90_P038614	AGAP008059	Female lower reproductive tract post-mating time-series (Gabrieli et al. 2014)	ANOVA	Significant differential expression with highest expression in DevelopmentalStage = mated adult and lowest expression in DevelopmentalStage = virgin adult	Mated	0,01397803017
A_90_P038613	AGAP008059	Female lower reproductive tract post-mating time-series (Gabrieli et al. 2014)	ANOVA	Significant differential expression with highest expression in DevelopmentalStage = mated adult and lowest expression in DevelopmentalStage = virgin adult	Mated	0,01558565263
A_90_P005930	AGAP008059	Female lower reproductive tract post-mating time-series (Gabrieli et al. 2014)	ANOVA	Significant differential expression with highest expression in DevelopmentalStage = mated adult and lowest expression in DevelopmentalStage = virgin adult	Mated	0,00182561823
A_90_P012950	AGAP008059	Female lower reproductive tract post-mating time-series (Gabrieli et al. 2014)	ANOVA	Significant differential expression with highest expression in DevelopmentalStage = mated adult and lowest expression in DevelopmentalStage = virgin adult	Mated	0,003879500245
A_90_P012946	AGAP008059	Female lower reproductive tract post-mating time-series (Gabrieli et al. 2014)	ANOVA	Significant differential expression with highest expression in DevelopmentalStage = mated adult and lowest expression in DevelopmentalStage = virgin adult	Mated	0,005876799467
A_90_P038611	AGAP008059	Female lower reproductive tract post-mating time-series (Gabrieli et al. 2014)	ANOVA	Significant differential expression with highest expression in DevelopmentalStage = mated adult and lowest expression in DevelopmentalStage = virgin adult	Mated	0,01996906037
A_90_P038612	AGAP008059	Female lower reproductive tract post-mating time-series (Gabrieli et al. 2014)	ANOVA	Significant differential expression with highest expression in DevelopmentalStage = mated adult and lowest expression in DevelopmentalStage = virgin adult	Mated	0,02183342421
A_90_P038615	AGAP008059	Female lower reproductive tract post-mating time-series (Gabrieli et al. 2014)	ANOVA	Significant differential expression with highest expression in DevelopmentalStage = mated adult and lowest expression in DevelopmentalStage = virgin adult	Mated	0,01993262164
A_90_P005927	AGAP008059	Female lower reproductive tract post-mating time-series (Gabrieli et al. 2014)	ANOVA	Significant differential expression with highest expression in DevelopmentalStage = mated adult and lowest expression in DevelopmentalStage = virgin adult	Mated	0,002610247601
A_90_P012947	AGAP008059	Female lower reproductive tract post-mating time-series (Gabrieli et al. 2014)	ANOVA	Significant differential expression with highest expression in DevelopmentalStage = mated adult and lowest expression in DevelopmentalStage = virgin adult	Mated	0,04217558139
A_90_P012949	AGAP008059	Female lower reproductive tract post-mating time-series (Gabrieli et al. 2014)	ANOVA	Significant differential expression with highest expression in DevelopmentalStage = mated adult and lowest expression in DevelopmentalStage = virgin adult	Mated	0,00269384016
Ag.3R.570.1_CDS_a_at	AGAP008059	Mated females (Rogers et al. 2009)	Neighbour t-test	Significant 1.2-fold upward change between GrowthCondition = virgin 0h and GrowthCondition = mated 2h	Mated	0,01261356263
A_90_P038611	AGAP008059	Mated vs virgin spermatheca (Shaw et al. 2014)	t-test	Significant 3.9-fold up-regulation with respect to DevelopmentalStage = mated adult v virgin adult	Mated	0,0003145084137
A_90_P038614	AGAP008059	Mated vs virgin spermatheca (Shaw et al. 2014)	t-test	Significant 3.7-fold up-regulation with respect to DevelopmentalStage = mated adult v virgin adult	Mated	0,0002572994819
A_90_P038613	AGAP008059	Mated vs virgin spermatheca (Shaw et al. 2014)	t-test	Significant 3.6-fold up-regulation with respect to DevelopmentalStage = mated adult v virgin adult	Mated	0,0004409680272
A_90_P038615	AGAP008059	Mated vs virgin spermatheca (Shaw et al. 2014)	t-test	Significant 3.6-fold up-regulation with respect to DevelopmentalStage = mated adult v virgin adult	Mated	0,0002273452698
A_90_P038612	AGAP008059	Mated vs virgin spermatheca (Shaw et al. 2014)	t-test	Significant 3.5-fold up-regulation with respect to DevelopmentalStage = mated adult v virgin adult	Mated	0,0004240318054
A_90_P005927	AGAP008059	Mated vs virgin spermatheca (Shaw et al. 2014)	t-test	Significant 3.5-fold up-regulation with respect to DevelopmentalStage = mated adult v virgin adult	Mated	0,0002517869862
A_90_P005930	AGAP008059	Mated vs virgin spermatheca (Shaw et al. 2014)	t-test	Significant 3.4-fold up-regulation with respect to DevelopmentalStage = mated adult v virgin adult	Mated	0,0002523009144
A_90_P012947	AGAP008059	Mated vs virgin spermatheca (Shaw et al. 2014)	t-test	Significant 3.4-fold up-regulation with respect to DevelopmentalStage = mated adult v virgin adult	Mated	0,001575999916
A_90_P012948	AGAP008059	Mated vs virgin spermatheca (Shaw et al. 2014)	t-test	Significant 3.3-fold up-regulation with respect to DevelopmentalStage = mated adult v virgin adult	Mated	0,001465183937
A_90_P012950	AGAP008059	Mated vs virgin spermatheca (Shaw et al. 2014)	t-test	Significant 3.2-fold up-regulation with respect to DevelopmentalStage = mated adult v virgin adult	Mated	0,001332319619
A_90_P012946	AGAP008059	Mated vs virgin spermatheca (Shaw et al. 2014)	t-test	Significant 3.1-fold up-regulation with respect to DevelopmentalStage = mated adult v virgin adult	Mated	0,00688719738
A_90_P012949	AGAP008059	Mated vs virgin spermatheca (Shaw et al. 2014)	t-test	Significant 3.1-fold up-regulation with respect to DevelopmentalStage = mated adult v virgin adult	Mated	0,002140017034
A_90_P027503	AGAP008052	Mated vs virgin spermatheca (Shaw et al. 2014)	t-test	Significant 2.2-fold up-regulation with respect to DevelopmentalStage = mated adult v virgin adult	Mated	0,04204602868
A_90_P027498	AGAP008051	Mated vs virgin spermatheca (Shaw et al. 2014)	t-test	Significant 1.7-fold up-regulation with respect to DevelopmentalStage = mated adult v virgin adult	Mated	0,001596237259
A_90_P027521	AGAP008059	Mated vs virgin spermatheca (Shaw et al. 2014)	t-test	Significant 1.6-fold up-regulation with respect to DevelopmentalStage = mated adult v virgin adult	Mated	0,008961631288
A_90_P027500	AGAP008051	Mated vs virgin spermatheca (Shaw et al. 2014)	t-test	Significant 1.5-fold up-regulation with respect to DevelopmentalStage = mated adult v virgin adult	Mated	0,0059062448
A_90_P027499	AGAP008051	Mated vs virgin spermatheca (Shaw et al. 2014)	t-test	Significant 1.5-fold up-regulation with respect to DevelopmentalStage = mated adult v virgin adult	Mated	0,005222728261
A_90_P027496	AGAP008051	Mated vs virgin spermatheca (Shaw et al. 2014)	t-test	Significant 1.4-fold up-regulation with respect to DevelopmentalStage = mated adult v virgin adult	Mated	0,005752486287
A_90_P027497	AGAP008051	Mated vs virgin spermatheca (Shaw et al. 2014)	t-test	Significant 1.4-fold up-regulation with respect to DevelopmentalStage = mated adult v virgin adult	Mated	0,005017873693
A_90_P099600	AGAP008054	Female lower reproductive tract post-mating time-series (Gabrieli et al. 2014)	ANOVA	Significant differential expression with highest expression in DevelopmentalStage = virgin adult; GrowthCondition = 12 hours post-mating and lowest expression in DevelopmentalStage = mated adult; GrowthCondition = 24 hours post-mating	Virgin	0,005778970529
A_90_P099600	AGAP008054	Female lower reproductive tract post-mating time-series (Gabrieli et al. 2014)	ANOVA	Significant differential expression with highest expression in DevelopmentalStage = virgin adult and lowest expression in DevelopmentalStage = mated adult	Virgin	0,03898677948
Ag.3R.7.2_a_at	AGAP008051	Mated females (Rogers et al. 2009)	ANOVA	Significant differential expression with highest expression in GrowthCondition = virgin 0h and lowest expression in GrowthCondition = mated 24h	Virgin	0,003331099951
AgamP4.2_AGAP008052-RA	AGAP008052	Ivermectin-containing blood meals at different ages (Seaman et al. 2015)	ANOVA	Significant differential expression with highest expression in Age = 6 days; GrowthCondition = blood-fed twice; Compound = ivermectin and lowest expression in Age = 2 days; GrowthCondition = Non-blood-fed; Compound = control	Blood-feeding	0,04547802331
CpipJ2.3_CPIJ002628-RA	CPIJ002628	Blood meal induced regulation in antennae (Taparia et al. 2017)	ANOVA	Significant differential expression with highest expression in GrowthCondition = blood-fed and lowest expression in GrowthCondition = non-blood-fed	Blood-feeding	0,04836317239
Ag.3R.282.1_a_at	AGAP008054	Blood meal time series (Marinotti et al. 2006)	Neighbour t-test	Significant 2.4-fold upward change between GrowthCondition = Non-blood-fed and GrowthCondition = blood-fed 3h	Blood-feeding	0,0002129907136
Ag.3R.1408.0_CDS_at	AGAP008055	Two consecutive blood meals (Marinotti et al. 2006)	ANOVA	Significant differential expression with highest expression in GrowthCondition = Non-blood-fed and lowest expression in GrowthCondition = blood-fed twice	Non-blood-feeding	4,06E-06
Ag.3R.570.1_CDS_a_at	AGAP008059	Two consecutive blood meals (Marinotti et al. 2006)	ANOVA	Significant differential expression with highest expression in GrowthCondition = Non-blood-fed and lowest expression in GrowthCondition = blood-fed twice	Non-blood-feeding	4,41E-06
Ag.3R.7.2_a_at	AGAP008051	Two consecutive blood meals (Marinotti et al. 2006)	ANOVA	Significant differential expression with highest expression in GrowthCondition = Non-blood-fed and lowest expression in GrowthCondition = blood-fed 24h	Non-blood-feeding	3,14E-07
Ag.3R.282.1_a_at	AGAP008054	Two consecutive blood meals (Marinotti et al. 2006)	ANOVA	Significant differential expression with highest expression in GrowthCondition = Non-blood-fed and lowest expression in GrowthCondition = blood-fed 24h	Non-blood-feeding	9,93E-05
Ag.3R.7.0_CDS_a_at	AGAP008051	Two consecutive blood meals (Marinotti et al. 2006)	ANOVA	Significant differential expression with highest expression in GrowthCondition = Non-blood-fed and lowest expression in GrowthCondition = blood-fed 24h	Non-blood-feeding	2,95E-06
Ag.3R.7.0_CDS_a_at	AGAP008051	Two consecutive blood meals (Marinotti et al. 2006)	Neighbour t-test	Significant 3.0-fold downward change between GrowthCondition = Non-blood-fed and GrowthCondition = blood-fed 24h	Non-blood-feeding	0,002265951668
Ag.3R.7.2_a_at	AGAP008051	Two consecutive blood meals (Marinotti et al. 2006)	Neighbour t-test	Significant 2.8-fold downward change between GrowthCondition = Non-blood-fed and GrowthCondition = blood-fed 24h	Non-blood-feeding	0,0003860629764
Ag.3R.570.1_CDS_a_at	AGAP008059	Two consecutive blood meals (Marinotti et al. 2006)	Neighbour t-test	Significant 2.8-fold downward change between GrowthCondition = Non-blood-fed and GrowthCondition = blood-fed 24h	Non-blood-feeding	0,003043381848
Ag.3R.282.1_a_at	AGAP008054	Two consecutive blood meals (Marinotti et al. 2006)	Neighbour t-test	Significant 2.1-fold downward change between GrowthCondition = Non-blood-fed and GrowthCondition = blood-fed 24h	Non-blood-feeding	0,0008778123942
Ag.3R.1408.0_CDS_at	AGAP008055	Two consecutive blood meals (Marinotti et al. 2006)	Neighbour t-test	Significant 1.9-fold downward change between GrowthCondition = Non-blood-fed and GrowthCondition = blood-fed 24h	Non-blood-feeding	8,34E-05
AaegL5.1_AAEL005691-RA	AAEL005691	Blood fed vs. Sugar Fed (Bonizzoni et al. 2011)	ANOVA	Significant differential expression with highest expression in GrowthCondition = sugar fed and lowest expression in GrowthCondition = blood fed	Non-blood-feeding	0,008593804955
AaegL5.1_AAEL001964-RB	AAEL001964	Blood fed vs. Sugar Fed (Bonizzoni et al. 2011)	ANOVA	Significant differential expression with highest expression in GrowthCondition = sugar fed and lowest expression in GrowthCondition = blood fed	Non-blood-feeding	0,002660346869
AaegL5.1_AAEL001969-RA	AAEL001969	Blood fed vs. Sugar Fed (Bonizzoni et al. 2011)	ANOVA	Significant differential expression with highest expression in GrowthCondition = sugar fed and lowest expression in GrowthCondition = blood fed	Non-blood-feeding	0,002180208198
Ag.3R.282.1_a_at	AGAP008054	Blood meal after 15 days (Marinotti et al. 2006)	ANOVA	Significant differential expression with highest expression in GrowthCondition = Non-blood-fed 18d and lowest expression in GrowthCondition = blood-fed 15d	Non-blood-feeding	0,003988970025
Ag.3R.1408.0_CDS_at	AGAP008055	Blood meal after 15 days (Marinotti et al. 2006)	ANOVA	Significant differential expression with highest expression in GrowthCondition = Non-blood-fed 18d and lowest expression in GrowthCondition = blood-fed 15d	Non-blood-feeding	0,001677396261
CpipJ2.3_CPIJ002617-RA	CPIJ002617	Blood meal induced regulation in antennae (Taparia et al. 2017)	ANOVA	Significant differential expression with highest expression in GrowthCondition = non-blood-fed and lowest expression in GrowthCondition = blood-fed	Non-blood-feeding	0,009578327987
CpipJ2.3_CPIJ002624-RA	CPIJ002624	Blood meal induced regulation in antennae (Taparia et al. 2017)	ANOVA	Significant differential expression with highest expression in GrowthCondition = non-blood-fed and lowest expression in GrowthCondition = blood-fed	Non-blood-feeding	6,45E-06
CpipJ2.3_CPIJ002608-RA	CPIJ002608	Blood meal induced regulation in antennae (Taparia et al. 2017)	ANOVA	Significant differential expression with highest expression in GrowthCondition = non-blood-fed and lowest expression in GrowthCondition = blood-fed	Non-blood-feeding	0,007457789555
CpipJ2.3_CPIJ002619-RA	CPIJ002619	Blood meal induced regulation in antennae (Taparia et al. 2017)	ANOVA	Significant differential expression with highest expression in GrowthCondition = non-blood-fed and lowest expression in GrowthCondition = blood-fed	Non-blood-feeding	0,01091629975
CpipJ2.3_CPIJ002618-RA	CPIJ002618	Blood meal induced regulation in antennae (Taparia et al. 2017)	ANOVA	Significant differential expression with highest expression in GrowthCondition = non-blood-fed and lowest expression in GrowthCondition = blood-fed	Non-blood-feeding	0,01881030025
Ag.3R.7.2_a_at	AGAP008051	Blood meal time series (Marinotti et al. 2006)	ANOVA	Significant differential expression with highest expression in GrowthCondition = Non-blood-fed and lowest expression in GrowthCondition = blood-fed 3h	Non-blood-feeding	2,68E-14
Ag.3R.7.0_CDS_a_at	AGAP008051	Blood meal time series (Marinotti et al. 2006)	ANOVA	Significant differential expression with highest expression in GrowthCondition = Non-blood-fed and lowest expression in GrowthCondition = blood-fed 3h	Non-blood-feeding	8,42E-13
Ag.3R.1408.0_CDS_at	AGAP008055	Blood meal time series (Marinotti et al. 2006)	ANOVA	Significant differential expression with highest expression in GrowthCondition = Non-blood-fed and lowest expression in GrowthCondition = blood-fed 3h	Non-blood-feeding	5,24E-06
Ag.3R.570.1_CDS_a_at	AGAP008059	Blood meal time series (Marinotti et al. 2006)	ANOVA	Significant differential expression with highest expression in GrowthCondition = Non-blood-fed and lowest expression in GrowthCondition = blood_fed 72h	Non-blood-feeding	7,57E-09
Ag.3R.7.2_a_at	AGAP008051	Blood meal time series (Marinotti et al. 2006)	Neighbour t-test	Significant 42.4-fold downward change between GrowthCondition = Non-blood-fed and GrowthCondition = blood-fed 3h	Non-blood-feeding	0,0006609060585
Ag.3R.570.1_CDS_a_at	AGAP008059	Blood meal time series (Marinotti et al. 2006)	Neighbour t-test	Significant 3.1-fold downward change between GrowthCondition = Non-blood-fed and GrowthCondition = blood-fed 3h	Non-blood-feeding	0,0001764112909
Ag.3R.7.0_CDS_a_at	AGAP008051	Blood meal time series (Marinotti et al. 2006)	Neighbour t-test	Significant 20.7-fold downward change between GrowthCondition = Non-blood-fed and GrowthCondition = blood-fed 3h	Non-blood-feeding	0,0006960340531
Ag.3R.1408.0_CDS_at	AGAP008055	Blood meal time series (Marinotti et al. 2006)	Neighbour t-test	Significant 2.2-fold downward change between GrowthCondition = Non-blood-fed and GrowthCondition = blood-fed 3h	Non-blood-feeding	0,009286923484
CUST_5621_PI303427129	AAEL001969	Blood meal time-series (Dissanayake et al. 2010)	ANOVA	Significant differential expression with highest expression in GrowthCondition = Non-blood-fed and lowest expression in GrowthCondition = blood_fed 72h	Non-blood-feeding	0,00134247869
CUST_14674_PI303427129	AAEL001964	Blood meal time-series (Dissanayake et al. 2010)	ANOVA	Significant differential expression with highest expression in GrowthCondition = Non-blood-fed and lowest expression in GrowthCondition = blood_fed 48h	Non-blood-feeding	9,32E-06
